# Supplementary material for: Arabidopsis S2Lb links AtCOMPASS-like and SDG2 activity in H3K4me3 independently from histone H2B monoubiquitination
Source: Genome Biol. 2019 May 21;20:100. doi: 10.1186/s13059-019-1705-4 (PMC6528313; doi:10.1186/s13059-019-1705-4)
Supplement: Supplementary file 3 — Table S2. Gene lists summarizing ChIP-seq analysis of H3K4me3 levels in WT, s2la-1, s2lb-2, and s2la-1s2lb-2 seedlings. (XLSX 579 kb) [file 13059_2019_1705_MOESM3_ESM.xlsx]

## Sheet: Legends
Table S2. Gene lists summarizing ChIP-seq analysis of H3K4me3 levels in WT, s2la, s2lb and s2las2lb seedlings.
Gene IDs correspond to all detected H3K4me3-marked genes upon MACS2 analysis. Genes are called marked if they overlap with a H3K4me3 peak in the two biological replicates.

## Sheet: H3K4me3 marked genes
WT (N=17,831)	s2la (N=18,343)	s2lb (N=17,069)	s2lab (N=18,305)
AT1G01010	AT1G01010	AT1G01010	AT1G01010
AT1G01020	AT1G01020	AT1G01020	AT1G01020
AT1G01030	AT1G01030	AT1G01030	AT1G01030
AT1G01040	AT1G01040	AT1G01040	AT1G01040
AT1G01050	AT1G01050	AT1G01050	AT1G01050
AT1G01060	AT1G01060	AT1G01060	AT1G01060
AT1G01080	AT1G01080	AT1G01080	AT1G01080
AT1G01090	AT1G01090	AT1G01090	AT1G01090
AT1G01100	AT1G01100	AT1G01100	AT1G01100
AT1G01110	AT1G01110	AT1G01110	AT1G01110
AT1G01120	AT1G01120	AT1G01120	AT1G01120
AT1G01130	AT1G01130	AT1G01130	AT1G01130
AT1G01140	AT1G01140	AT1G01140	AT1G01140
AT1G01160	AT1G01150	AT1G01160	AT1G01160
AT1G01170	AT1G01160	AT1G01180	AT1G01180
AT1G01180	AT1G01170	AT1G01200	AT1G01200
AT1G01200	AT1G01180	AT1G01210	AT1G01210
AT1G01210	AT1G01200	AT1G01220	AT1G01220
AT1G01220	AT1G01210	AT1G01225	AT1G01225
AT1G01225	AT1G01220	AT1G01230	AT1G01230
AT1G01230	AT1G01225	AT1G01240	AT1G01240
AT1G01240	AT1G01230	AT1G01250	AT1G01250
AT1G01250	AT1G01240	AT1G01260	AT1G01260
AT1G01260	AT1G01250	AT1G01290	AT1G01290
AT1G01290	AT1G01260	AT1G01300	AT1G01300
AT1G01300	AT1G01290	AT1G01320	AT1G01310
AT1G01320	AT1G01300	AT1G01340	AT1G01320
AT1G01340	AT1G01310	AT1G01350	AT1G01340
AT1G01350	AT1G01320	AT1G01355	AT1G01350
AT1G01355	AT1G01340	AT1G01360	AT1G01355
AT1G01360	AT1G01350	AT1G01370	AT1G01360
AT1G01370	AT1G01355	AT1G01390	AT1G01370
AT1G01390	AT1G01360	AT1G01420	AT1G01390
AT1G01420	AT1G01370	AT1G01430	AT1G01420
AT1G01430	AT1G01390	AT1G01440	AT1G01430
AT1G01440	AT1G01420	AT1G01453	AT1G01440
AT1G01453	AT1G01430	AT1G01470	AT1G01453
AT1G01470	AT1G01440	AT1G01490	AT1G01470
AT1G01490	AT1G01453	AT1G01500	AT1G01480
AT1G01500	AT1G01470	AT1G01510	AT1G01490
AT1G01510	AT1G01490	AT1G01520	AT1G01500
AT1G01520	AT1G01500	AT1G01540	AT1G01510
AT1G01540	AT1G01510	AT1G01570	AT1G01520
AT1G01550	AT1G01520	AT1G01600	AT1G01540
AT1G01570	AT1G01540	AT1G01610	AT1G01570
AT1G01600	AT1G01550	AT1G01620	AT1G01600
AT1G01610	AT1G01570	AT1G01630	AT1G01610
AT1G01620	AT1G01600	AT1G01650	AT1G01620
AT1G01630	AT1G01610	AT1G01690	AT1G01630
AT1G01650	AT1G01620	AT1G01710	AT1G01650
AT1G01690	AT1G01630	AT1G01715	AT1G01690
AT1G01710	AT1G01650	AT1G01720	AT1G01710
AT1G01715	AT1G01690	AT1G01725	AT1G01715
AT1G01720	AT1G01710	AT1G01730	AT1G01720
AT1G01725	AT1G01715	AT1G01740	AT1G01725
AT1G01730	AT1G01720	AT1G01760	AT1G01730
AT1G01740	AT1G01725	AT1G01770	AT1G01740
AT1G01760	AT1G01730	AT1G01790	AT1G01760
AT1G01770	AT1G01740	AT1G01800	AT1G01770
AT1G01790	AT1G01760	AT1G01810	AT1G01790
AT1G01800	AT1G01770	AT1G01820	AT1G01800
AT1G01810	AT1G01790	AT1G01830	AT1G01810
AT1G01820	AT1G01800	AT1G01840	AT1G01820
AT1G01830	AT1G01810	AT1G01860	AT1G01830
AT1G01840	AT1G01820	AT1G01880	AT1G01840
AT1G01860	AT1G01830	AT1G01900	AT1G01860
AT1G01880	AT1G01840	AT1G01910	AT1G01880
AT1G01900	AT1G01860	AT1G01920	AT1G01900
AT1G01910	AT1G01880	AT1G01930	AT1G01910
AT1G01920	AT1G01900	AT1G01940	AT1G01920
AT1G01930	AT1G01910	AT1G01950	AT1G01930
AT1G01940	AT1G01920	AT1G01960	AT1G01940
AT1G01950	AT1G01930	AT1G01970	AT1G01950
AT1G01960	AT1G01940	AT1G01980	AT1G01960
AT1G01970	AT1G01950	AT1G01990	AT1G01970
AT1G01980	AT1G01960	AT1G02000	AT1G01990
AT1G01990	AT1G01970	AT1G02010	AT1G02000
AT1G02000	AT1G01980	AT1G02020	AT1G02010
AT1G02010	AT1G01990	AT1G02030	AT1G02020
AT1G02020	AT1G02000	AT1G02060	AT1G02030
AT1G02030	AT1G02010	AT1G02065	AT1G02040
AT1G02060	AT1G02020	AT1G02080	AT1G02060
AT1G02080	AT1G02030	AT1G02090	AT1G02065
AT1G02090	AT1G02040	AT1G02100	AT1G02080
AT1G02100	AT1G02060	AT1G02110	AT1G02090
AT1G02110	AT1G02065	AT1G02120	AT1G02100
AT1G02120	AT1G02080	AT1G02130	AT1G02110
AT1G02130	AT1G02090	AT1G02140	AT1G02120
AT1G02140	AT1G02100	AT1G02145	AT1G02130
AT1G02145	AT1G02110	AT1G02150	AT1G02140
AT1G02150	AT1G02120	AT1G02160	AT1G02145
AT1G02160	AT1G02130	AT1G02170	AT1G02150
AT1G02170	AT1G02140	AT1G02180	AT1G02160
AT1G02180	AT1G02145	AT1G02220	AT1G02170
AT1G02220	AT1G02150	AT1G02230	AT1G02180
AT1G02230	AT1G02160	AT1G02260	AT1G02220
AT1G02260	AT1G02170	AT1G02270	AT1G02230
AT1G02270	AT1G02180	AT1G02280	AT1G02250
AT1G02280	AT1G02220	AT1G02290	AT1G02260
AT1G02290	AT1G02230	AT1G02305	AT1G02270
AT1G02300	AT1G02260	AT1G02330	AT1G02280
AT1G02305	AT1G02270	AT1G02335	AT1G02290
AT1G02330	AT1G02280	AT1G02350	AT1G02305
AT1G02340	AT1G02290	AT1G02370	AT1G02330
AT1G02350	AT1G02300	AT1G02380	AT1G02335
AT1G02370	AT1G02305	AT1G02390	AT1G02350
AT1G02380	AT1G02330	AT1G02400	AT1G02360
AT1G02390	AT1G02335	AT1G02405	AT1G02370
AT1G02400	AT1G02340	AT1G02410	AT1G02380
AT1G02405	AT1G02350	AT1G02420	AT1G02390
AT1G02410	AT1G02360	AT1G02475	AT1G02400
AT1G02420	AT1G02370	AT1G02500	AT1G02405
AT1G02475	AT1G02380	AT1G02530	AT1G02410
AT1G02500	AT1G02400	AT1G02560	AT1G02420
AT1G02510	AT1G02405	AT1G02610	AT1G02475
AT1G02520	AT1G02410	AT1G02620	AT1G02490
AT1G02530	AT1G02420	AT1G02640	AT1G02500
AT1G02560	AT1G02475	AT1G02650	AT1G02510
AT1G02610	AT1G02500	AT1G02660	AT1G02520
AT1G02620	AT1G02510	AT1G02670	AT1G02530
AT1G02640	AT1G02520	AT1G02680	AT1G02560
AT1G02650	AT1G02530	AT1G02690	AT1G02575
AT1G02660	AT1G02550	AT1G02705	AT1G02610
AT1G02670	AT1G02560	AT1G02710	AT1G02620
AT1G02680	AT1G02610	AT1G02720	AT1G02640
AT1G02690	AT1G02620	AT1G02730	AT1G02650
AT1G02705	AT1G02640	AT1G02740	AT1G02660
AT1G02710	AT1G02650	AT1G02750	AT1G02670
AT1G02720	AT1G02660	AT1G02780	AT1G02680
AT1G02730	AT1G02670	AT1G02800	AT1G02690
AT1G02740	AT1G02680	AT1G02810	AT1G02705
AT1G02750	AT1G02690	AT1G02813	AT1G02710
AT1G02780	AT1G02705	AT1G02816	AT1G02720
AT1G02800	AT1G02710	AT1G02820	AT1G02730
AT1G02810	AT1G02720	AT1G02840	AT1G02740
AT1G02813	AT1G02730	AT1G02860	AT1G02750
AT1G02816	AT1G02740	AT1G02870	AT1G02780
AT1G02820	AT1G02750	AT1G02880	AT1G02800
AT1G02840	AT1G02780	AT1G02890	AT1G02810
AT1G02860	AT1G02800	AT1G02900	AT1G02813
AT1G02870	AT1G02810	AT1G02910	AT1G02816
AT1G02880	AT1G02813	AT1G02960	AT1G02820
AT1G02890	AT1G02816	AT1G02965	AT1G02840
AT1G02900	AT1G02820	AT1G02970	AT1G02860
AT1G02910	AT1G02840	AT1G02990	AT1G02870
AT1G02930	AT1G02860	AT1G03000	AT1G02880
AT1G02960	AT1G02870	AT1G03030	AT1G02890
AT1G02965	AT1G02880	AT1G03040	AT1G02900
AT1G02970	AT1G02890	AT1G03055	AT1G02910
AT1G02980	AT1G02900	AT1G03060	AT1G02930
AT1G02990	AT1G02910	AT1G03070	AT1G02960
AT1G03000	AT1G02960	AT1G03080	AT1G02965
AT1G03030	AT1G02965	AT1G03090	AT1G02970
AT1G03040	AT1G02970	AT1G03100	AT1G02980
AT1G03050	AT1G02990	AT1G03106	AT1G02990
AT1G03055	AT1G03000	AT1G03110	AT1G03000
AT1G03060	AT1G03030	AT1G03120	AT1G03030
AT1G03080	AT1G03040	AT1G03130	AT1G03040
AT1G03090	AT1G03055	AT1G03140	AT1G03050
AT1G03100	AT1G03060	AT1G03150	AT1G03055
AT1G03106	AT1G03070	AT1G03160	AT1G03060
AT1G03110	AT1G03080	AT1G03180	AT1G03070
AT1G03120	AT1G03090	AT1G03190	AT1G03080
AT1G03130	AT1G03100	AT1G03200	AT1G03090
AT1G03140	AT1G03106	AT1G03210	AT1G03100
AT1G03150	AT1G03110	AT1G03220	AT1G03106
AT1G03160	AT1G03120	AT1G03230	AT1G03110
AT1G03180	AT1G03130	AT1G03250	AT1G03120
AT1G03190	AT1G03140	AT1G03260	AT1G03130
AT1G03200	AT1G03150	AT1G03270	AT1G03140
AT1G03210	AT1G03160	AT1G03280	AT1G03150
AT1G03220	AT1G03180	AT1G03290	AT1G03160
AT1G03230	AT1G03190	AT1G03300	AT1G03170
AT1G03250	AT1G03200	AT1G03310	AT1G03180
AT1G03260	AT1G03210	AT1G03330	AT1G03190
AT1G03270	AT1G03220	AT1G03340	AT1G03200
AT1G03280	AT1G03230	AT1G03350	AT1G03210
AT1G03290	AT1G03250	AT1G03360	AT1G03220
AT1G03300	AT1G03260	AT1G03365	AT1G03230
AT1G03310	AT1G03270	AT1G03370	AT1G03250
AT1G03330	AT1G03280	AT1G03380	AT1G03260
AT1G03340	AT1G03290	AT1G03400	AT1G03270
AT1G03350	AT1G03300	AT1G03410	AT1G03280
AT1G03360	AT1G03310	AT1G03420	AT1G03290
AT1G03365	AT1G03330	AT1G03430	AT1G03300
AT1G03370	AT1G03340	AT1G03440	AT1G03310
AT1G03380	AT1G03350	AT1G03457	AT1G03330
AT1G03400	AT1G03360	AT1G03470	AT1G03340
AT1G03410	AT1G03365	AT1G03475	AT1G03350
AT1G03420	AT1G03370	AT1G03510	AT1G03360
AT1G03430	AT1G03380	AT1G03520	AT1G03365
AT1G03440	AT1G03400	AT1G03530	AT1G03370
AT1G03457	AT1G03410	AT1G03540	AT1G03380
AT1G03470	AT1G03420	AT1G03560	AT1G03400
AT1G03475	AT1G03430	AT1G03590	AT1G03410
AT1G03510	AT1G03440	AT1G03600	AT1G03420
AT1G03520	AT1G03457	AT1G03610	AT1G03430
AT1G03530	AT1G03470	AT1G03620	AT1G03440
AT1G03540	AT1G03475	AT1G03630	AT1G03445
AT1G03560	AT1G03510	AT1G03650	AT1G03457
AT1G03590	AT1G03520	AT1G03680	AT1G03470
AT1G03600	AT1G03530	AT1G03687	AT1G03475
AT1G03610	AT1G03540	AT1G03710	AT1G03510
AT1G03620	AT1G03560	AT1G03730	AT1G03520
AT1G03630	AT1G03590	AT1G03740	AT1G03530
AT1G03650	AT1G03600	AT1G03750	AT1G03540
AT1G03680	AT1G03610	AT1G03760	AT1G03560
AT1G03687	AT1G03620	AT1G03770	AT1G03600
AT1G03710	AT1G03630	AT1G03790	AT1G03610
AT1G03730	AT1G03650	AT1G03800	AT1G03620
AT1G03740	AT1G03680	AT1G03830	AT1G03630
AT1G03750	AT1G03687	AT1G03850	AT1G03650
AT1G03760	AT1G03710	AT1G03860	AT1G03670
AT1G03770	AT1G03730	AT1G03870	AT1G03680
AT1G03800	AT1G03740	AT1G03900	AT1G03687
AT1G03830	AT1G03750	AT1G03905	AT1G03710
AT1G03850	AT1G03760	AT1G03910	AT1G03730
AT1G03860	AT1G03770	AT1G03930	AT1G03740
AT1G03870	AT1G03790	AT1G03950	AT1G03750
AT1G03900	AT1G03800	AT1G03960	AT1G03760
AT1G03905	AT1G03830	AT1G03970	AT1G03770
AT1G03910	AT1G03840	AT1G03980	AT1G03790
AT1G03930	AT1G03850	AT1G04000	AT1G03800
AT1G03950	AT1G03860	AT1G04010	AT1G03820
AT1G03960	AT1G03870	AT1G04020	AT1G03830
AT1G03970	AT1G03900	AT1G04030	AT1G03840
AT1G03980	AT1G03905	AT1G04040	AT1G03850
AT1G03990	AT1G03910	AT1G04050	AT1G03860
AT1G04000	AT1G03930	AT1G04070	AT1G03870
AT1G04010	AT1G03950	AT1G04080	AT1G03900
AT1G04020	AT1G03960	AT1G04100	AT1G03905
AT1G04030	AT1G03970	AT1G04105	AT1G03910
AT1G04040	AT1G03980	AT1G04120	AT1G03920
AT1G04050	AT1G03990	AT1G04130	AT1G03930
AT1G04070	AT1G04000	AT1G04140	AT1G03950
AT1G04080	AT1G04010	AT1G04150	AT1G03960
AT1G04090	AT1G04020	AT1G04160	AT1G03970
AT1G04100	AT1G04030	AT1G04170	AT1G03980
AT1G04105	AT1G04040	AT1G04190	AT1G04000
AT1G04120	AT1G04050	AT1G04200	AT1G04010
AT1G04130	AT1G04070	AT1G04210	AT1G04020
AT1G04140	AT1G04080	AT1G04230	AT1G04030
AT1G04160	AT1G04090	AT1G04240	AT1G04040
AT1G04170	AT1G04100	AT1G04250	AT1G04050
AT1G04180	AT1G04105	AT1G04260	AT1G04070
AT1G04190	AT1G04120	AT1G04270	AT1G04080
AT1G04200	AT1G04130	AT1G04280	AT1G04090
AT1G04210	AT1G04140	AT1G04290	AT1G04100
AT1G04230	AT1G04150	AT1G04300	AT1G04105
AT1G04240	AT1G04160	AT1G04310	AT1G04110
AT1G04250	AT1G04170	AT1G04330	AT1G04120
AT1G04260	AT1G04180	AT1G04340	AT1G04130
AT1G04270	AT1G04190	AT1G04350	AT1G04140
AT1G04280	AT1G04200	AT1G04360	AT1G04150
AT1G04290	AT1G04210	AT1G04380	AT1G04160
AT1G04300	AT1G04230	AT1G04390	AT1G04170
AT1G04310	AT1G04240	AT1G04410	AT1G04180
AT1G04340	AT1G04250	AT1G04420	AT1G04190
AT1G04350	AT1G04260	AT1G04430	AT1G04200
AT1G04360	AT1G04270	AT1G04440	AT1G04210
AT1G04390	AT1G04280	AT1G04445	AT1G04220
AT1G04400	AT1G04290	AT1G04480	AT1G04230
AT1G04410	AT1G04300	AT1G04510	AT1G04240
AT1G04420	AT1G04310	AT1G04520	AT1G04250
AT1G04430	AT1G04340	AT1G04530	AT1G04260
AT1G04440	AT1G04350	AT1G04540	AT1G04270
AT1G04445	AT1G04360	AT1G04550	AT1G04280
AT1G04480	AT1G04390	AT1G04555	AT1G04290
AT1G04510	AT1G04400	AT1G04570	AT1G04300
AT1G04520	AT1G04410	AT1G04580	AT1G04310
AT1G04530	AT1G04420	AT1G04590	AT1G04340
AT1G04540	AT1G04430	AT1G04600	AT1G04350
AT1G04550	AT1G04440	AT1G04610	AT1G04360
AT1G04555	AT1G04445	AT1G04620	AT1G04380
AT1G04570	AT1G04480	AT1G04630	AT1G04390
AT1G04590	AT1G04510	AT1G04635	AT1G04400
AT1G04600	AT1G04520	AT1G04640	AT1G04410
AT1G04610	AT1G04530	AT1G04650	AT1G04420
AT1G04620	AT1G04540	AT1G04680	AT1G04430
AT1G04630	AT1G04550	AT1G04690	AT1G04440
AT1G04635	AT1G04555	AT1G04710	AT1G04445
AT1G04640	AT1G04570	AT1G04730	AT1G04480
AT1G04650	AT1G04590	AT1G04750	AT1G04510
AT1G04680	AT1G04600	AT1G04760	AT1G04520
AT1G04690	AT1G04610	AT1G04770	AT1G04530
AT1G04700	AT1G04620	AT1G04780	AT1G04540
AT1G04710	AT1G04630	AT1G04790	AT1G04550
AT1G04730	AT1G04635	AT1G04810	AT1G04555
AT1G04750	AT1G04640	AT1G04820	AT1G04570
AT1G04760	AT1G04650	AT1G04830	AT1G04580
AT1G04770	AT1G04680	AT1G04840	AT1G04590
AT1G04780	AT1G04690	AT1G04850	AT1G04600
AT1G04790	AT1G04700	AT1G04860	AT1G04610
AT1G04810	AT1G04710	AT1G04870	AT1G04620
AT1G04820	AT1G04730	AT1G04900	AT1G04625
AT1G04830	AT1G04750	AT1G04910	AT1G04630
AT1G04840	AT1G04760	AT1G04930	AT1G04635
AT1G04850	AT1G04770	AT1G04940	AT1G04640
AT1G04860	AT1G04780	AT1G04945	AT1G04650
AT1G04870	AT1G04790	AT1G04950	AT1G04680
AT1G04880	AT1G04810	AT1G04960	AT1G04690
AT1G04900	AT1G04820	AT1G04970	AT1G04700
AT1G04910	AT1G04830	AT1G04980	AT1G04710
AT1G04930	AT1G04840	AT1G04985	AT1G04730
AT1G04940	AT1G04850	AT1G04990	AT1G04750
AT1G04945	AT1G04860	AT1G05000	AT1G04760
AT1G04950	AT1G04870	AT1G05010	AT1G04770
AT1G04960	AT1G04900	AT1G05020	AT1G04780
AT1G04970	AT1G04910	AT1G05030	AT1G04790
AT1G04980	AT1G04930	AT1G05055	AT1G04810
AT1G04985	AT1G04940	AT1G05060	AT1G04820
AT1G04990	AT1G04945	AT1G05065	AT1G04830
AT1G05000	AT1G04950	AT1G05070	AT1G04840
AT1G05010	AT1G04960	AT1G05087	AT1G04850
AT1G05020	AT1G04970	AT1G05100	AT1G04860
AT1G05030	AT1G04980	AT1G05120	AT1G04870
AT1G05055	AT1G04985	AT1G05140	AT1G04880
AT1G05060	AT1G04990	AT1G05150	AT1G04900
AT1G05065	AT1G05000	AT1G05160	AT1G04910
AT1G05070	AT1G05010	AT1G05170	AT1G04920
AT1G05087	AT1G05020	AT1G05180	AT1G04930
AT1G05100	AT1G05030	AT1G05190	AT1G04940
AT1G05120	AT1G05055	AT1G05200	AT1G04945
AT1G05140	AT1G05060	AT1G05205	AT1G04950
AT1G05150	AT1G05065	AT1G05210	AT1G04960
AT1G05160	AT1G05070	AT1G05220	AT1G04970
AT1G05170	AT1G05087	AT1G05230	AT1G04980
AT1G05180	AT1G05100	AT1G05240	AT1G04985
AT1G05190	AT1G05120	AT1G05250	AT1G04990
AT1G05200	AT1G05140	AT1G05270	AT1G05000
AT1G05205	AT1G05150	AT1G05300	AT1G05010
AT1G05210	AT1G05160	AT1G05310	AT1G05020
AT1G05220	AT1G05170	AT1G05350	AT1G05030
AT1G05230	AT1G05180	AT1G05360	AT1G05055
AT1G05270	AT1G05190	AT1G05370	AT1G05060
AT1G05300	AT1G05200	AT1G05380	AT1G05065
AT1G05320	AT1G05205	AT1G05400	AT1G05070
AT1G05350	AT1G05210	AT1G05410	AT1G05087
AT1G05360	AT1G05220	AT1G05420	AT1G05100
AT1G05370	AT1G05230	AT1G05430	AT1G05120
AT1G05380	AT1G05240	AT1G05440	AT1G05140
AT1G05385	AT1G05250	AT1G05460	AT1G05150
AT1G05400	AT1G05270	AT1G05470	AT1G05160
AT1G05410	AT1G05300	AT1G05490	AT1G05170
AT1G05420	AT1G05320	AT1G05500	AT1G05180
AT1G05430	AT1G05350	AT1G05520	AT1G05190
AT1G05460	AT1G05360	AT1G05540	AT1G05200
AT1G05470	AT1G05370	AT1G05560	AT1G05205
AT1G05490	AT1G05380	AT1G05570	AT1G05210
AT1G05500	AT1G05385	AT1G05575	AT1G05220
AT1G05520	AT1G05400	AT1G05590	AT1G05230
AT1G05540	AT1G05410	AT1G05600	AT1G05240
AT1G05560	AT1G05420	AT1G05620	AT1G05250
AT1G05570	AT1G05430	AT1G05630	AT1G05270
AT1G05575	AT1G05440	AT1G05640	AT1G05280
AT1G05590	AT1G05460	AT1G05670	AT1G05300
AT1G05600	AT1G05470	AT1G05675	AT1G05310
AT1G05620	AT1G05490	AT1G05720	AT1G05330
AT1G05630	AT1G05500	AT1G05730	AT1G05350
AT1G05640	AT1G05520	AT1G05750	AT1G05360
AT1G05670	AT1G05540	AT1G05780	AT1G05370
AT1G05690	AT1G05560	AT1G05783	AT1G05380
AT1G05710	AT1G05570	AT1G05785	AT1G05385
AT1G05720	AT1G05575	AT1G05790	AT1G05400
AT1G05730	AT1G05577	AT1G05805	AT1G05410
AT1G05750	AT1G05590	AT1G05810	AT1G05420
AT1G05780	AT1G05600	AT1G05820	AT1G05430
AT1G05783	AT1G05620	AT1G05830	AT1G05440
AT1G05785	AT1G05630	AT1G05840	AT1G05460
AT1G05790	AT1G05640	AT1G05850	AT1G05470
AT1G05805	AT1G05670	AT1G05860	AT1G05490
AT1G05810	AT1G05675	AT1G05870	AT1G05500
AT1G05820	AT1G05690	AT1G05890	AT1G05520
AT1G05830	AT1G05710	AT1G05900	AT1G05540
AT1G05840	AT1G05720	AT1G05910	AT1G05560
AT1G05850	AT1G05730	AT1G05940	AT1G05570
AT1G05860	AT1G05750	AT1G05950	AT1G05575
AT1G05870	AT1G05780	AT1G05960	AT1G05577
AT1G05890	AT1G05783	AT1G05970	AT1G05580
AT1G05900	AT1G05785	AT1G06000	AT1G05590
AT1G05910	AT1G05790	AT1G06010	AT1G05600
AT1G05940	AT1G05805	AT1G06020	AT1G05620
AT1G05950	AT1G05810	AT1G06030	AT1G05630
AT1G05960	AT1G05820	AT1G06040	AT1G05640
AT1G05970	AT1G05830	AT1G06045	AT1G05670
AT1G06000	AT1G05840	AT1G06060	AT1G05675
AT1G06010	AT1G05850	AT1G06070	AT1G05680
AT1G06020	AT1G05860	AT1G06110	AT1G05700
AT1G06030	AT1G05870	AT1G06130	AT1G05710
AT1G06040	AT1G05890	AT1G06140	AT1G05720
AT1G06045	AT1G05900	AT1G06143	AT1G05730
AT1G06050	AT1G05910	AT1G06150	AT1G05750
AT1G06060	AT1G05940	AT1G06160	AT1G05780
AT1G06070	AT1G05950	AT1G06190	AT1G05783
AT1G06110	AT1G05960	AT1G06200	AT1G05785
AT1G06130	AT1G05970	AT1G06210	AT1G05790
AT1G06140	AT1G06000	AT1G06220	AT1G05805
AT1G06143	AT1G06010	AT1G06230	AT1G05810
AT1G06150	AT1G06020	AT1G06240	AT1G05820
AT1G06160	AT1G06030	AT1G06260	AT1G05830
AT1G06180	AT1G06040	AT1G06270	AT1G05840
AT1G06190	AT1G06045	AT1G06290	AT1G05850
AT1G06200	AT1G06050	AT1G06310	AT1G05860
AT1G06210	AT1G06060	AT1G06320	AT1G05870
AT1G06220	AT1G06070	AT1G06380	AT1G05890
AT1G06230	AT1G06110	AT1G06390	AT1G05900
AT1G06240	AT1G06130	AT1G06400	AT1G05910
AT1G06260	AT1G06140	AT1G06410	AT1G05940
AT1G06270	AT1G06143	AT1G06430	AT1G05950
AT1G06290	AT1G06150	AT1G06440	AT1G05960
AT1G06310	AT1G06160	AT1G06450	AT1G05970
AT1G06320	AT1G06180	AT1G06460	AT1G06000
AT1G06380	AT1G06190	AT1G06470	AT1G06010
AT1G06390	AT1G06200	AT1G06475	AT1G06020
AT1G06400	AT1G06210	AT1G06490	AT1G06030
AT1G06410	AT1G06220	AT1G06500	AT1G06040
AT1G06430	AT1G06230	AT1G06510	AT1G06045
AT1G06440	AT1G06240	AT1G06515	AT1G06050
AT1G06450	AT1G06260	AT1G06530	AT1G06060
AT1G06460	AT1G06270	AT1G06540	AT1G06070
AT1G06470	AT1G06290	AT1G06550	AT1G06110
AT1G06475	AT1G06310	AT1G06560	AT1G06130
AT1G06490	AT1G06320	AT1G06570	AT1G06140
AT1G06500	AT1G06380	AT1G06580	AT1G06143
AT1G06510	AT1G06390	AT1G06590	AT1G06148
AT1G06515	AT1G06400	AT1G06620	AT1G06150
AT1G06520	AT1G06410	AT1G06630	AT1G06160
AT1G06530	AT1G06420	AT1G06645	AT1G06190
AT1G06540	AT1G06430	AT1G06650	AT1G06200
AT1G06550	AT1G06440	AT1G06660	AT1G06210
AT1G06560	AT1G06450	AT1G06670	AT1G06220
AT1G06570	AT1G06460	AT1G06680	AT1G06230
AT1G06580	AT1G06470	AT1G06690	AT1G06240
AT1G06590	AT1G06475	AT1G06700	AT1G06260
AT1G06620	AT1G06490	AT1G06710	AT1G06270
AT1G06630	AT1G06500	AT1G06720	AT1G06290
AT1G06640	AT1G06510	AT1G06730	AT1G06310
AT1G06645	AT1G06515	AT1G06740	AT1G06320
AT1G06650	AT1G06520	AT1G06760	AT1G06380
AT1G06660	AT1G06530	AT1G06770	AT1G06390
AT1G06670	AT1G06540	AT1G06780	AT1G06400
AT1G06680	AT1G06550	AT1G06790	AT1G06410
AT1G06690	AT1G06560	AT1G06800	AT1G06420
AT1G06700	AT1G06570	AT1G06820	AT1G06430
AT1G06710	AT1G06580	AT1G06840	AT1G06440
AT1G06720	AT1G06590	AT1G06850	AT1G06450
AT1G06730	AT1G06620	AT1G06870	AT1G06460
AT1G06740	AT1G06630	AT1G06890	AT1G06470
AT1G06750	AT1G06640	AT1G06900	AT1G06475
AT1G06760	AT1G06645	AT1G06910	AT1G06490
AT1G06770	AT1G06650	AT1G06950	AT1G06500
AT1G06780	AT1G06660	AT1G06960	AT1G06510
AT1G06790	AT1G06670	AT1G06980	AT1G06515
AT1G06800	AT1G06680	AT1G07000	AT1G06520
AT1G06820	AT1G06690	AT1G07010	AT1G06530
AT1G06840	AT1G06700	AT1G07020	AT1G06540
AT1G06850	AT1G06710	AT1G07030	AT1G06550
AT1G06870	AT1G06720	AT1G07040	AT1G06560
AT1G06890	AT1G06730	AT1G07050	AT1G06570
AT1G06900	AT1G06740	AT1G07060	AT1G06580
AT1G06910	AT1G06750	AT1G07070	AT1G06590
AT1G06950	AT1G06760	AT1G07080	AT1G06620
AT1G06960	AT1G06770	AT1G07090	AT1G06630
AT1G06980	AT1G06780	AT1G07110	AT1G06640
AT1G07000	AT1G06790	AT1G07130	AT1G06645
AT1G07010	AT1G06800	AT1G07135	AT1G06650
AT1G07020	AT1G06820	AT1G07140	AT1G06660
AT1G07030	AT1G06840	AT1G07150	AT1G06670
AT1G07040	AT1G06850	AT1G07160	AT1G06680
AT1G07050	AT1G06870	AT1G07170	AT1G06690
AT1G07060	AT1G06890	AT1G07180	AT1G06700
AT1G07070	AT1G06900	AT1G07200	AT1G06710
AT1G07080	AT1G06910	AT1G07210	AT1G06720
AT1G07090	AT1G06930	AT1G07220	AT1G06730
AT1G07110	AT1G06950	AT1G07230	AT1G06740
AT1G07120	AT1G06960	AT1G07240	AT1G06760
AT1G07130	AT1G06980	AT1G07250	AT1G06770
AT1G07135	AT1G07000	AT1G07260	AT1G06780
AT1G07140	AT1G07010	AT1G07270	AT1G06790
AT1G07150	AT1G07020	AT1G07280	AT1G06800
AT1G07160	AT1G07030	AT1G07290	AT1G06820
AT1G07170	AT1G07040	AT1G07310	AT1G06840
AT1G07180	AT1G07050	AT1G07320	AT1G06850
AT1G07200	AT1G07060	AT1G07350	AT1G06870
AT1G07210	AT1G07070	AT1G07360	AT1G06890
AT1G07220	AT1G07080	AT1G07370	AT1G06900
AT1G07230	AT1G07090	AT1G07380	AT1G06910
AT1G07240	AT1G07110	AT1G07390	AT1G06930
AT1G07250	AT1G07120	AT1G07400	AT1G06950
AT1G07260	AT1G07130	AT1G07410	AT1G06960
AT1G07270	AT1G07135	AT1G07420	AT1G06980
AT1G07280	AT1G07140	AT1G07430	AT1G07000
AT1G07290	AT1G07150	AT1G07440	AT1G07010
AT1G07310	AT1G07160	AT1G07470	AT1G07020
AT1G07320	AT1G07170	AT1G07480	AT1G07030
AT1G07350	AT1G07180	AT1G07485	AT1G07040
AT1G07360	AT1G07200	AT1G07490	AT1G07050
AT1G07370	AT1G07210	AT1G07500	AT1G07060
AT1G07380	AT1G07220	AT1G07510	AT1G07070
AT1G07390	AT1G07230	AT1G07520	AT1G07080
AT1G07400	AT1G07240	AT1G07530	AT1G07090
AT1G07410	AT1G07250	AT1G07570	AT1G07110
AT1G07420	AT1G07260	AT1G07590	AT1G07130
AT1G07430	AT1G07270	AT1G07615	AT1G07135
AT1G07440	AT1G07280	AT1G07630	AT1G07140
AT1G07470	AT1G07290	AT1G07650	AT1G07150
AT1G07480	AT1G07310	AT1G07660	AT1G07160
AT1G07485	AT1G07320	AT1G07670	AT1G07170
AT1G07490	AT1G07350	AT1G07700	AT1G07180
AT1G07500	AT1G07360	AT1G07705	AT1G07200
AT1G07510	AT1G07370	AT1G07720	AT1G07210
AT1G07520	AT1G07380	AT1G07725	AT1G07220
AT1G07530	AT1G07390	AT1G07740	AT1G07230
AT1G07570	AT1G07400	AT1G07745	AT1G07240
AT1G07590	AT1G07410	AT1G07750	AT1G07250
AT1G07600	AT1G07420	AT1G07770	AT1G07260
AT1G07615	AT1G07430	AT1G07780	AT1G07270
AT1G07630	AT1G07440	AT1G07790	AT1G07280
AT1G07650	AT1G07470	AT1G07810	AT1G07290
AT1G07660	AT1G07480	AT1G07820	AT1G07310
AT1G07670	AT1G07485	AT1G07830	AT1G07320
AT1G07700	AT1G07490	AT1G07840	AT1G07330
AT1G07705	AT1G07510	AT1G07850	AT1G07350
AT1G07720	AT1G07520	AT1G07860	AT1G07360
AT1G07725	AT1G07530	AT1G07870	AT1G07370
AT1G07740	AT1G07570	AT1G07890	AT1G07380
AT1G07745	AT1G07590	AT1G07901	AT1G07390
AT1G07750	AT1G07600	AT1G07902	AT1G07400
AT1G07770	AT1G07615	AT1G07910	AT1G07410
AT1G07780	AT1G07630	AT1G07920	AT1G07420
AT1G07790	AT1G07640	AT1G07930	AT1G07430
AT1G07810	AT1G07650	AT1G07940	AT1G07440
AT1G07820	AT1G07660	AT1G07950	AT1G07470
AT1G07830	AT1G07670	AT1G07960	AT1G07480
AT1G07840	AT1G07700	AT1G07970	AT1G07485
AT1G07850	AT1G07705	AT1G07980	AT1G07490
AT1G07860	AT1G07720	AT1G07985	AT1G07500
AT1G07870	AT1G07725	AT1G07990	AT1G07510
AT1G07890	AT1G07740	AT1G08000	AT1G07520
AT1G07901	AT1G07745	AT1G08010	AT1G07530
AT1G07902	AT1G07750	AT1G08030	AT1G07570
AT1G07910	AT1G07770	AT1G08040	AT1G07590
AT1G07920	AT1G07780	AT1G08050	AT1G07615
AT1G07930	AT1G07790	AT1G08060	AT1G07630
AT1G07940	AT1G07795	AT1G08070	AT1G07640
AT1G07950	AT1G07810	AT1G08110	AT1G07650
AT1G07960	AT1G07820	AT1G08125	AT1G07660
AT1G07970	AT1G07830	AT1G08130	AT1G07670
AT1G07980	AT1G07840	AT1G08180	AT1G07680
AT1G07985	AT1G07850	AT1G08190	AT1G07700
AT1G07990	AT1G07860	AT1G08200	AT1G07705
AT1G08000	AT1G07870	AT1G08210	AT1G07720
AT1G08010	AT1G07890	AT1G08220	AT1G07725
AT1G08030	AT1G07901	AT1G08230	AT1G07740
AT1G08040	AT1G07902	AT1G08250	AT1G07745
AT1G08050	AT1G07910	AT1G08260	AT1G07750
AT1G08060	AT1G07920	AT1G08270	AT1G07770
AT1G08070	AT1G07930	AT1G08280	AT1G07780
AT1G08110	AT1G07940	AT1G08300	AT1G07790
AT1G08125	AT1G07950	AT1G08315	AT1G07795
AT1G08130	AT1G07960	AT1G08340	AT1G07810
AT1G08180	AT1G07970	AT1G08350	AT1G07820
AT1G08190	AT1G07980	AT1G08360	AT1G07830
AT1G08200	AT1G07985	AT1G08370	AT1G07840
AT1G08210	AT1G07990	AT1G08380	AT1G07850
AT1G08220	AT1G08000	AT1G08390	AT1G07860
AT1G08230	AT1G08010	AT1G08400	AT1G07870
AT1G08250	AT1G08030	AT1G08410	AT1G07885
AT1G08260	AT1G08040	AT1G08420	AT1G07890
AT1G08270	AT1G08050	AT1G08450	AT1G07901
AT1G08280	AT1G08060	AT1G08460	AT1G07902
AT1G08300	AT1G08070	AT1G08470	AT1G07910
AT1G08315	AT1G08110	AT1G08480	AT1G07920
AT1G08340	AT1G08125	AT1G08490	AT1G07930
AT1G08350	AT1G08130	AT1G08510	AT1G07940
AT1G08360	AT1G08170	AT1G08520	AT1G07950
AT1G08370	AT1G08180	AT1G08530	AT1G07960
AT1G08380	AT1G08190	AT1G08540	AT1G07970
AT1G08390	AT1G08200	AT1G08550	AT1G07980
AT1G08400	AT1G08210	AT1G08560	AT1G07985
AT1G08410	AT1G08220	AT1G08570	AT1G07990
AT1G08420	AT1G08230	AT1G08580	AT1G08000
AT1G08450	AT1G08250	AT1G08590	AT1G08010
AT1G08460	AT1G08260	AT1G08600	AT1G08030
AT1G08465	AT1G08270	AT1G08610	AT1G08040
AT1G08470	AT1G08280	AT1G08640	AT1G08050
AT1G08480	AT1G08300	AT1G08645	AT1G08060
AT1G08490	AT1G08315	AT1G08650	AT1G08070
AT1G08510	AT1G08320	AT1G08660	AT1G08110
AT1G08520	AT1G08340	AT1G08680	AT1G08125
AT1G08530	AT1G08350	AT1G08700	AT1G08130
AT1G08540	AT1G08360	AT1G08710	AT1G08180
AT1G08550	AT1G08370	AT1G08720	AT1G08190
AT1G08560	AT1G08380	AT1G08730	AT1G08200
AT1G08570	AT1G08390	AT1G08750	AT1G08210
AT1G08580	AT1G08400	AT1G08760	AT1G08220
AT1G08590	AT1G08410	AT1G08770	AT1G08230
AT1G08600	AT1G08420	AT1G08780	AT1G08250
AT1G08610	AT1G08450	AT1G08820	AT1G08260
AT1G08620	AT1G08460	AT1G08830	AT1G08270
AT1G08640	AT1G08465	AT1G08840	AT1G08280
AT1G08645	AT1G08470	AT1G08845	AT1G08300
AT1G08650	AT1G08480	AT1G08880	AT1G08315
AT1G08660	AT1G08490	AT1G08900	AT1G08340
AT1G08680	AT1G08510	AT1G08910	AT1G08350
AT1G08700	AT1G08520	AT1G08920	AT1G08360
AT1G08710	AT1G08530	AT1G08930	AT1G08370
AT1G08720	AT1G08540	AT1G08940	AT1G08380
AT1G08750	AT1G08550	AT1G08960	AT1G08390
AT1G08760	AT1G08570	AT1G08980	AT1G08400
AT1G08770	AT1G08580	AT1G09000	AT1G08410
AT1G08780	AT1G08590	AT1G09010	AT1G08420
AT1G08810	AT1G08600	AT1G09020	AT1G08450
AT1G08820	AT1G08610	AT1G09040	AT1G08460
AT1G08830	AT1G08620	AT1G09050	AT1G08470
AT1G08840	AT1G08640	AT1G09060	AT1G08480
AT1G08845	AT1G08645	AT1G09070	AT1G08490
AT1G08880	AT1G08650	AT1G09100	AT1G08510
AT1G08890	AT1G08660	AT1G09130	AT1G08520
AT1G08900	AT1G08680	AT1G09140	AT1G08530
AT1G08910	AT1G08700	AT1G09150	AT1G08540
AT1G08920	AT1G08710	AT1G09155	AT1G08550
AT1G08930	AT1G08720	AT1G09160	AT1G08560
AT1G08940	AT1G08730	AT1G09176	AT1G08570
AT1G08960	AT1G08750	AT1G09180	AT1G08580
AT1G08970	AT1G08760	AT1G09190	AT1G08590
AT1G08980	AT1G08770	AT1G09195	AT1G08600
AT1G08990	AT1G08780	AT1G09200	AT1G08610
AT1G09000	AT1G08800	AT1G09210	AT1G08640
AT1G09010	AT1G08810	AT1G09220	AT1G08645
AT1G09020	AT1G08820	AT1G09230	AT1G08650
AT1G09040	AT1G08830	AT1G09250	AT1G08660
AT1G09050	AT1G08840	AT1G09270	AT1G08680
AT1G09060	AT1G08845	AT1G09280	AT1G08700
AT1G09070	AT1G08880	AT1G09290	AT1G08710
AT1G09100	AT1G08890	AT1G09300	AT1G08720
AT1G09130	AT1G08900	AT1G09320	AT1G08730
AT1G09140	AT1G08910	AT1G09330	AT1G08750
AT1G09150	AT1G08920	AT1G09340	AT1G08760
AT1G09155	AT1G08930	AT1G09350	AT1G08770
AT1G09160	AT1G08940	AT1G09390	AT1G08780
AT1G09180	AT1G08960	AT1G09415	AT1G08810
AT1G09190	AT1G08970	AT1G09420	AT1G08820
AT1G09195	AT1G08980	AT1G09430	AT1G08830
AT1G09200	AT1G08990	AT1G09440	AT1G08840
AT1G09210	AT1G09000	AT1G09450	AT1G08845
AT1G09220	AT1G09010	AT1G09470	AT1G08880
AT1G09230	AT1G09020	AT1G09490	AT1G08900
AT1G09240	AT1G09040	AT1G09520	AT1G08910
AT1G09250	AT1G09050	AT1G09530	AT1G08920
AT1G09270	AT1G09060	AT1G09540	AT1G08930
AT1G09280	AT1G09070	AT1G09560	AT1G08940
AT1G09290	AT1G09100	AT1G09570	AT1G08960
AT1G09300	AT1G09130	AT1G09575	AT1G08980
AT1G09310	AT1G09140	AT1G09580	AT1G09000
AT1G09320	AT1G09150	AT1G09590	AT1G09010
AT1G09330	AT1G09155	AT1G09600	AT1G09020
AT1G09340	AT1G09160	AT1G09620	AT1G09030
AT1G09350	AT1G09176	AT1G09630	AT1G09040
AT1G09390	AT1G09180	AT1G09640	AT1G09050
AT1G09415	AT1G09190	AT1G09645	AT1G09060
AT1G09420	AT1G09195	AT1G09650	AT1G09070
AT1G09430	AT1G09200	AT1G09660	AT1G09100
AT1G09440	AT1G09210	AT1G09680	AT1G09130
AT1G09450	AT1G09220	AT1G09690	AT1G09140
AT1G09490	AT1G09230	AT1G09700	AT1G09150
AT1G09520	AT1G09240	AT1G09710	AT1G09155
AT1G09530	AT1G09250	AT1G09730	AT1G09160
AT1G09540	AT1G09270	AT1G09740	AT1G09176
AT1G09560	AT1G09280	AT1G09750	AT1G09180
AT1G09570	AT1G09290	AT1G09760	AT1G09190
AT1G09575	AT1G09300	AT1G09770	AT1G09195
AT1G09580	AT1G09310	AT1G09780	AT1G09200
AT1G09590	AT1G09320	AT1G09794	AT1G09210
AT1G09600	AT1G09330	AT1G09795	AT1G09220
AT1G09620	AT1G09340	AT1G09800	AT1G09230
AT1G09630	AT1G09350	AT1G09810	AT1G09240
AT1G09640	AT1G09390	AT1G09812	AT1G09250
AT1G09645	AT1G09415	AT1G09815	AT1G09270
AT1G09650	AT1G09420	AT1G09820	AT1G09280
AT1G09660	AT1G09430	AT1G09830	AT1G09290
AT1G09680	AT1G09440	AT1G09840	AT1G09300
AT1G09690	AT1G09450	AT1G09850	AT1G09310
AT1G09700	AT1G09460	AT1G09870	AT1G09320
AT1G09710	AT1G09490	AT1G09900	AT1G09330
AT1G09730	AT1G09520	AT1G09910	AT1G09340
AT1G09740	AT1G09530	AT1G09920	AT1G09350
AT1G09750	AT1G09540	AT1G09930	AT1G09390
AT1G09760	AT1G09560	AT1G09940	AT1G09415
AT1G09770	AT1G09570	AT1G09950	AT1G09420
AT1G09780	AT1G09575	AT1G09960	AT1G09430
AT1G09794	AT1G09580	AT1G09970	AT1G09440
AT1G09795	AT1G09590	AT1G09980	AT1G09450
AT1G09800	AT1G09600	AT1G09995	AT1G09470
AT1G09810	AT1G09620	AT1G10000	AT1G09490
AT1G09812	AT1G09630	AT1G10010	AT1G09520
AT1G09815	AT1G09640	AT1G10020	AT1G09530
AT1G09820	AT1G09645	AT1G10030	AT1G09540
AT1G09830	AT1G09650	AT1G10040	AT1G09560
AT1G09840	AT1G09660	AT1G10050	AT1G09570
AT1G09850	AT1G09680	AT1G10090	AT1G09575
AT1G09870	AT1G09690	AT1G10095	AT1G09580
AT1G09900	AT1G09700	AT1G10110	AT1G09590
AT1G09910	AT1G09710	AT1G10120	AT1G09600
AT1G09920	AT1G09730	AT1G10130	AT1G09620
AT1G09930	AT1G09740	AT1G10140	AT1G09630
AT1G09940	AT1G09750	AT1G10150	AT1G09640
AT1G09950	AT1G09760	AT1G10155	AT1G09645
AT1G09960	AT1G09770	AT1G10160	AT1G09650
AT1G09970	AT1G09780	AT1G10170	AT1G09660
AT1G09980	AT1G09794	AT1G10180	AT1G09665
AT1G09995	AT1G09795	AT1G10200	AT1G09680
AT1G10000	AT1G09800	AT1G10210	AT1G09690
AT1G10010	AT1G09810	AT1G10220	AT1G09700
AT1G10020	AT1G09812	AT1G10225	AT1G09710
AT1G10030	AT1G09815	AT1G10230	AT1G09730
AT1G10040	AT1G09820	AT1G10240	AT1G09740
AT1G10050	AT1G09830	AT1G10260	AT1G09750
AT1G10090	AT1G09840	AT1G10270	AT1G09760
AT1G10095	AT1G09850	AT1G10280	AT1G09770
AT1G10100	AT1G09870	AT1G10290	AT1G09780
AT1G10110	AT1G09900	AT1G10310	AT1G09794
AT1G10120	AT1G09910	AT1G10320	AT1G09795
AT1G10130	AT1G09920	AT1G10330	AT1G09800
AT1G10140	AT1G09930	AT1G10350	AT1G09810
AT1G10150	AT1G09940	AT1G10360	AT1G09812
AT1G10155	AT1G09950	AT1G10370	AT1G09815
AT1G10160	AT1G09960	AT1G10385	AT1G09820
AT1G10170	AT1G09970	AT1G10390	AT1G09830
AT1G10180	AT1G09980	AT1G10395	AT1G09840
AT1G10200	AT1G09995	AT1G10410	AT1G09850
AT1G10210	AT1G10000	AT1G10417	AT1G09870
AT1G10220	AT1G10010	AT1G10430	AT1G09900
AT1G10225	AT1G10020	AT1G10450	AT1G09910
AT1G10230	AT1G10030	AT1G10460	AT1G09920
AT1G10240	AT1G10040	AT1G10470	AT1G09930
AT1G10270	AT1G10050	AT1G10490	AT1G09940
AT1G10280	AT1G10070	AT1G10500	AT1G09950
AT1G10290	AT1G10090	AT1G10510	AT1G09960
AT1G10310	AT1G10095	AT1G10520	AT1G09970
AT1G10320	AT1G10100	AT1G10522	AT1G09980
AT1G10330	AT1G10110	AT1G10530	AT1G09995
AT1G10350	AT1G10120	AT1G10560	AT1G10000
AT1G10360	AT1G10130	AT1G10570	AT1G10010
AT1G10370	AT1G10140	AT1G10580	AT1G10020
AT1G10390	AT1G10150	AT1G10590	AT1G10030
AT1G10395	AT1G10155	AT1G10600	AT1G10040
AT1G10410	AT1G10160	AT1G10630	AT1G10050
AT1G10417	AT1G10170	AT1G10640	AT1G10090
AT1G10430	AT1G10180	AT1G10660	AT1G10095
AT1G10450	AT1G10200	AT1G10670	AT1G10100
AT1G10460	AT1G10210	AT1G10690	AT1G10110
AT1G10470	AT1G10220	AT1G10700	AT1G10120
AT1G10490	AT1G10225	AT1G10710	AT1G10130
AT1G10500	AT1G10230	AT1G10720	AT1G10140
AT1G10510	AT1G10240	AT1G10730	AT1G10150
AT1G10520	AT1G10270	AT1G10740	AT1G10155
AT1G10522	AT1G10280	AT1G10750	AT1G10160
AT1G10530	AT1G10290	AT1G10760	AT1G10170
AT1G10550	AT1G10310	AT1G10770	AT1G10180
AT1G10560	AT1G10320	AT1G10780	AT1G10200
AT1G10570	AT1G10330	AT1G10790	AT1G10210
AT1G10580	AT1G10350	AT1G10820	AT1G10220
AT1G10590	AT1G10360	AT1G10830	AT1G10225
AT1G10600	AT1G10370	AT1G10840	AT1G10230
AT1G10630	AT1G10390	AT1G10850	AT1G10240
AT1G10640	AT1G10395	AT1G10865	AT1G10250
AT1G10650	AT1G10410	AT1G10870	AT1G10260
AT1G10657	AT1G10417	AT1G10880	AT1G10270
AT1G10660	AT1G10430	AT1G10890	AT1G10280
AT1G10670	AT1G10450	AT1G10900	AT1G10290
AT1G10690	AT1G10460	AT1G10910	AT1G10310
AT1G10700	AT1G10470	AT1G10920	AT1G10320
AT1G10710	AT1G10490	AT1G10930	AT1G10330
AT1G10720	AT1G10500	AT1G10940	AT1G10350
AT1G10730	AT1G10510	AT1G10950	AT1G10360
AT1G10740	AT1G10520	AT1G10960	AT1G10370
AT1G10750	AT1G10522	AT1G10970	AT1G10385
AT1G10760	AT1G10530	AT1G11000	AT1G10390
AT1G10770	AT1G10550	AT1G11020	AT1G10395
AT1G10780	AT1G10560	AT1G11050	AT1G10400
AT1G10790	AT1G10570	AT1G11060	AT1G10410
AT1G10820	AT1G10580	AT1G11090	AT1G10417
AT1G10830	AT1G10590	AT1G11100	AT1G10430
AT1G10840	AT1G10600	AT1G11112	AT1G10450
AT1G10850	AT1G10630	AT1G11120	AT1G10460
AT1G10865	AT1G10640	AT1G11125	AT1G10470
AT1G10870	AT1G10650	AT1G11150	AT1G10490
AT1G10890	AT1G10657	AT1G11160	AT1G10500
AT1G10900	AT1G10660	AT1G11180	AT1G10510
AT1G10910	AT1G10670	AT1G11200	AT1G10520
AT1G10920	AT1G10690	AT1G11210	AT1G10522
AT1G10930	AT1G10700	AT1G11220	AT1G10530
AT1G10940	AT1G10710	AT1G11240	AT1G10540
AT1G10950	AT1G10720	AT1G11260	AT1G10560
AT1G10960	AT1G10730	AT1G11270	AT1G10570
AT1G10970	AT1G10740	AT1G11280	AT1G10580
AT1G10990	AT1G10750	AT1G11290	AT1G10590
AT1G11000	AT1G10760	AT1G11303	AT1G10600
AT1G11020	AT1G10770	AT1G11310	AT1G10630
AT1G11050	AT1G10780	AT1G11320	AT1G10640
AT1G11060	AT1G10790	AT1G11330	AT1G10660
AT1G11090	AT1G10820	AT1G11360	AT1G10670
AT1G11100	AT1G10830	AT1G11370	AT1G10690
AT1G11112	AT1G10840	AT1G11380	AT1G10700
AT1G11120	AT1G10850	AT1G11390	AT1G10710
AT1G11125	AT1G10865	AT1G11400	AT1G10720
AT1G11130	AT1G10870	AT1G11410	AT1G10730
AT1G11150	AT1G10880	AT1G11420	AT1G10740
AT1G11160	AT1G10890	AT1G11430	AT1G10750
AT1G11180	AT1G10900	AT1G11440	AT1G10760
AT1G11200	AT1G10910	AT1G11475	AT1G10770
AT1G11210	AT1G10920	AT1G11480	AT1G10780
AT1G11220	AT1G10930	AT1G11540	AT1G10790
AT1G11240	AT1G10940	AT1G11545	AT1G10820
AT1G11260	AT1G10950	AT1G11630	AT1G10830
AT1G11270	AT1G10960	AT1G11650	AT1G10840
AT1G11280	AT1G10970	AT1G11660	AT1G10850
AT1G11290	AT1G10990	AT1G11670	AT1G10865
AT1G11300	AT1G11000	AT1G11680	AT1G10870
AT1G11303	AT1G11020	AT1G11700	AT1G10880
AT1G11310	AT1G11050	AT1G11710	AT1G10890
AT1G11320	AT1G11060	AT1G11720	AT1G10900
AT1G11330	AT1G11090	AT1G11740	AT1G10910
AT1G11350	AT1G11100	AT1G11750	AT1G10920
AT1G11360	AT1G11112	AT1G11755	AT1G10930
AT1G11370	AT1G11120	AT1G11760	AT1G10940
AT1G11380	AT1G11125	AT1G11780	AT1G10950
AT1G11390	AT1G11130	AT1G11790	AT1G10960
AT1G11400	AT1G11150	AT1G11800	AT1G10970
AT1G11410	AT1G11160	AT1G11820	AT1G10990
AT1G11420	AT1G11170	AT1G11840	AT1G11000
AT1G11430	AT1G11180	AT1G11850	AT1G11020
AT1G11440	AT1G11200	AT1G11860	AT1G11050
AT1G11475	AT1G11210	AT1G11870	AT1G11060
AT1G11480	AT1G11220	AT1G11880	AT1G11090
AT1G11530	AT1G11240	AT1G11890	AT1G11100
AT1G11540	AT1G11260	AT1G11900	AT1G11112
AT1G11545	AT1G11270	AT1G11905	AT1G11120
AT1G11560	AT1G11280	AT1G11910	AT1G11125
AT1G11608	AT1G11290	AT1G11930	AT1G11150
AT1G11630	AT1G11300	AT1G11940	AT1G11160
AT1G11650	AT1G11303	AT1G11950	AT1G11180
AT1G11660	AT1G11310	AT1G12000	AT1G11200
AT1G11670	AT1G11320	AT1G12020	AT1G11210
AT1G11680	AT1G11330	AT1G12030	AT1G11220
AT1G11700	AT1G11350	AT1G12050	AT1G11240
AT1G11710	AT1G11360	AT1G12060	AT1G11250
AT1G11720	AT1G11370	AT1G12070	AT1G11260
AT1G11740	AT1G11380	AT1G12080	AT1G11270
AT1G11750	AT1G11390	AT1G12110	AT1G11280
AT1G11755	AT1G11400	AT1G12130	AT1G11290
AT1G11760	AT1G11410	AT1G12140	AT1G11300
AT1G11780	AT1G11420	AT1G12160	AT1G11303
AT1G11790	AT1G11430	AT1G12200	AT1G11310
AT1G11800	AT1G11440	AT1G12220	AT1G11320
AT1G11820	AT1G11475	AT1G12230	AT1G11330
AT1G11840	AT1G11480	AT1G12240	AT1G11360
AT1G11850	AT1G11530	AT1G12244	AT1G11370
AT1G11860	AT1G11540	AT1G12250	AT1G11380
AT1G11870	AT1G11545	AT1G12270	AT1G11390
AT1G11880	AT1G11560	AT1G12280	AT1G11400
AT1G11890	AT1G11591	AT1G12290	AT1G11410
AT1G11900	AT1G11630	AT1G12300	AT1G11420
AT1G11905	AT1G11650	AT1G12310	AT1G11430
AT1G11910	AT1G11660	AT1G12320	AT1G11440
AT1G11930	AT1G11670	AT1G12330	AT1G11470
AT1G11940	AT1G11680	AT1G12340	AT1G11475
AT1G11950	AT1G11700	AT1G12350	AT1G11480
AT1G11960	AT1G11710	AT1G12360	AT1G11520
AT1G12000	AT1G11720	AT1G12370	AT1G11540
AT1G12020	AT1G11740	AT1G12380	AT1G11545
AT1G12030	AT1G11750	AT1G12390	AT1G11560
AT1G12050	AT1G11755	AT1G12400	AT1G11572
AT1G12060	AT1G11760	AT1G12410	AT1G11580
AT1G12070	AT1G11780	AT1G12420	AT1G11608
AT1G12080	AT1G11790	AT1G12430	AT1G11630
AT1G12090	AT1G11800	AT1G12440	AT1G11650
AT1G12110	AT1G11820	AT1G12450	AT1G11660
AT1G12120	AT1G11840	AT1G12460	AT1G11670
AT1G12130	AT1G11850	AT1G12470	AT1G11680
AT1G12140	AT1G11860	AT1G12490	AT1G11700
AT1G12160	AT1G11870	AT1G12500	AT1G11710
AT1G12200	AT1G11880	AT1G12520	AT1G11720
AT1G12210	AT1G11890	AT1G12530	AT1G11740
AT1G12220	AT1G11900	AT1G12550	AT1G11750
AT1G12230	AT1G11905	AT1G12580	AT1G11755
AT1G12240	AT1G11910	AT1G12610	AT1G11760
AT1G12244	AT1G11930	AT1G12620	AT1G11780
AT1G12250	AT1G11940	AT1G12630	AT1G11790
AT1G12270	AT1G11950	AT1G12640	AT1G11800
AT1G12280	AT1G11960	AT1G12650	AT1G11820
AT1G12290	AT1G12000	AT1G12680	AT1G11840
AT1G12300	AT1G12020	AT1G12700	AT1G11850
AT1G12310	AT1G12030	AT1G12710	AT1G11860
AT1G12320	AT1G12050	AT1G12730	AT1G11870
AT1G12330	AT1G12060	AT1G12750	AT1G11880
AT1G12340	AT1G12070	AT1G12760	AT1G11890
AT1G12350	AT1G12080	AT1G12770	AT1G11900
AT1G12360	AT1G12090	AT1G12775	AT1G11905
AT1G12370	AT1G12100	AT1G12780	AT1G11910
AT1G12380	AT1G12110	AT1G12790	AT1G11915
AT1G12390	AT1G12120	AT1G12800	AT1G11930
AT1G12400	AT1G12130	AT1G12810	AT1G11940
AT1G12410	AT1G12140	AT1G12820	AT1G11950
AT1G12420	AT1G12160	AT1G12830	AT1G12000
AT1G12430	AT1G12200	AT1G12840	AT1G12010
AT1G12440	AT1G12210	AT1G12845	AT1G12020
AT1G12450	AT1G12220	AT1G12850	AT1G12030
AT1G12460	AT1G12230	AT1G12860	AT1G12050
AT1G12470	AT1G12240	AT1G12900	AT1G12060
AT1G12490	AT1G12244	AT1G12910	AT1G12070
AT1G12500	AT1G12250	AT1G12920	AT1G12080
AT1G12520	AT1G12270	AT1G12930	AT1G12090
AT1G12530	AT1G12280	AT1G12940	AT1G12100
AT1G12550	AT1G12290	AT1G12950	AT1G12110
AT1G12580	AT1G12300	AT1G12970	AT1G12130
AT1G12610	AT1G12310	AT1G12980	AT1G12140
AT1G12620	AT1G12320	AT1G12990	AT1G12160
AT1G12630	AT1G12330	AT1G13000	AT1G12200
AT1G12640	AT1G12340	AT1G13020	AT1G12210
AT1G12650	AT1G12350	AT1G13030	AT1G12211
AT1G12680	AT1G12360	AT1G13040	AT1G12220
AT1G12700	AT1G12370	AT1G13060	AT1G12230
AT1G12710	AT1G12380	AT1G13080	AT1G12240
AT1G12730	AT1G12390	AT1G13090	AT1G12244
AT1G12750	AT1G12400	AT1G13100	AT1G12250
AT1G12760	AT1G12410	AT1G13110	AT1G12270
AT1G12770	AT1G12420	AT1G13120	AT1G12280
AT1G12775	AT1G12430	AT1G13160	AT1G12290
AT1G12780	AT1G12440	AT1G13170	AT1G12300
AT1G12790	AT1G12450	AT1G13180	AT1G12310
AT1G12800	AT1G12460	AT1G13190	AT1G12320
AT1G12810	AT1G12470	AT1G13210	AT1G12330
AT1G12820	AT1G12490	AT1G13220	AT1G12340
AT1G12830	AT1G12500	AT1G13245	AT1G12350
AT1G12840	AT1G12520	AT1G13250	AT1G12360
AT1G12845	AT1G12530	AT1G13260	AT1G12370
AT1G12850	AT1G12550	AT1G13270	AT1G12380
AT1G12855	AT1G12580	AT1G13280	AT1G12390
AT1G12860	AT1G12610	AT1G13290	AT1G12400
AT1G12900	AT1G12620	AT1G13320	AT1G12410
AT1G12910	AT1G12630	AT1G13350	AT1G12420
AT1G12920	AT1G12640	AT1G13360	AT1G12430
AT1G12930	AT1G12650	AT1G13370	AT1G12440
AT1G12940	AT1G12680	AT1G13380	AT1G12450
AT1G12950	AT1G12700	AT1G13390	AT1G12460
AT1G12970	AT1G12710	AT1G13410	AT1G12470
AT1G12980	AT1G12730	AT1G13440	AT1G12490
AT1G12990	AT1G12750	AT1G13450	AT1G12500
AT1G13000	AT1G12760	AT1G13460	AT1G12520
AT1G13020	AT1G12770	AT1G13540	AT1G12530
AT1G13030	AT1G12775	AT1G13560	AT1G12550
AT1G13040	AT1G12780	AT1G13570	AT1G12570
AT1G13060	AT1G12790	AT1G13580	AT1G12580
AT1G13080	AT1G12800	AT1G13600	AT1G12610
AT1G13090	AT1G12810	AT1G13630	AT1G12620
AT1G13100	AT1G12820	AT1G13640	AT1G12630
AT1G13110	AT1G12830	AT1G13670	AT1G12640
AT1G13120	AT1G12840	AT1G13690	AT1G12650
AT1G13160	AT1G12845	AT1G13710	AT1G12680
AT1G13170	AT1G12850	AT1G13740	AT1G12700
AT1G13180	AT1G12855	AT1G13770	AT1G12710
AT1G13190	AT1G12860	AT1G13780	AT1G12730
AT1G13195	AT1G12900	AT1G13790	AT1G12750
AT1G13210	AT1G12910	AT1G13800	AT1G12760
AT1G13220	AT1G12920	AT1G13810	AT1G12770
AT1G13245	AT1G12930	AT1G13820	AT1G12775
AT1G13250	AT1G12940	AT1G13830	AT1G12780
AT1G13260	AT1G12950	AT1G13860	AT1G12790
AT1G13270	AT1G12970	AT1G13870	AT1G12800
AT1G13280	AT1G12980	AT1G13880	AT1G12810
AT1G13300	AT1G12990	AT1G13900	AT1G12820
AT1G13320	AT1G13000	AT1G13910	AT1G12830
AT1G13330	AT1G13020	AT1G13930	AT1G12840
AT1G13350	AT1G13030	AT1G13950	AT1G12845
AT1G13360	AT1G13040	AT1G13960	AT1G12850
AT1G13370	AT1G13060	AT1G13980	AT1G12855
AT1G13380	AT1G13080	AT1G13990	AT1G12860
AT1G13390	AT1G13090	AT1G14000	AT1G12900
AT1G13410	AT1G13100	AT1G14010	AT1G12910
AT1G13440	AT1G13110	AT1G14020	AT1G12920
AT1G13450	AT1G13120	AT1G14030	AT1G12930
AT1G13460	AT1G13140	AT1G14040	AT1G12940
AT1G13540	AT1G13160	AT1G14060	AT1G12950
AT1G13560	AT1G13170	AT1G14100	AT1G12970
AT1G13570	AT1G13180	AT1G14140	AT1G12980
AT1G13580	AT1G13190	AT1G14150	AT1G12990
AT1G13609	AT1G13195	AT1G14180	AT1G13000
AT1G13630	AT1G13210	AT1G14200	AT1G13020
AT1G13640	AT1G13220	AT1G14205	AT1G13030
AT1G13650	AT1G13245	AT1G14210	AT1G13040
AT1G13670	AT1G13250	AT1G14230	AT1G13060
AT1G13690	AT1G13260	AT1G14260	AT1G13080
AT1G13700	AT1G13270	AT1G14270	AT1G13090
AT1G13710	AT1G13280	AT1G14280	AT1G13100
AT1G13730	AT1G13300	AT1G14290	AT1G13110
AT1G13740	AT1G13320	AT1G14300	AT1G13120
AT1G13750	AT1G13330	AT1G14310	AT1G13160
AT1G13770	AT1G13350	AT1G14320	AT1G13170
AT1G13780	AT1G13360	AT1G14330	AT1G13180
AT1G13790	AT1G13370	AT1G14340	AT1G13190
AT1G13800	AT1G13380	AT1G14345	AT1G13210
AT1G13810	AT1G13390	AT1G14360	AT1G13220
AT1G13820	AT1G13410	AT1G14370	AT1G13230
AT1G13830	AT1G13440	AT1G14400	AT1G13245
AT1G13860	AT1G13450	AT1G14410	AT1G13250
AT1G13870	AT1G13460	AT1G14430	AT1G13260
AT1G13880	AT1G13540	AT1G14440	AT1G13270
AT1G13900	AT1G13560	AT1G14450	AT1G13280
AT1G13910	AT1G13570	AT1G14453	AT1G13290
AT1G13920	AT1G13580	AT1G14460	AT1G13320
AT1G13930	AT1G13609	AT1G14470	AT1G13340
AT1G13940	AT1G13630	AT1G14490	AT1G13350
AT1G13950	AT1G13640	AT1G14510	AT1G13360
AT1G13960	AT1G13650	AT1G14530	AT1G13370
AT1G13980	AT1G13670	AT1G14560	AT1G13380
AT1G13990	AT1G13690	AT1G14570	AT1G13390
AT1G14000	AT1G13700	AT1G14580	AT1G13410
AT1G14010	AT1G13710	AT1G14590	AT1G13440
AT1G14020	AT1G13730	AT1G14600	AT1G13450
AT1G14030	AT1G13740	AT1G14610	AT1G13460
AT1G14040	AT1G13750	AT1G14620	AT1G13540
AT1G14060	AT1G13770	AT1G14640	AT1G13560
AT1G14130	AT1G13780	AT1G14650	AT1G13570
AT1G14140	AT1G13790	AT1G14660	AT1G13580
AT1G14150	AT1G13800	AT1G14670	AT1G13600
AT1G14170	AT1G13810	AT1G14680	AT1G13630
AT1G14180	AT1G13820	AT1G14685	AT1G13640
AT1G14185	AT1G13830	AT1G14687	AT1G13670
AT1G14200	AT1G13860	AT1G14690	AT1G13690
AT1G14205	AT1G13870	AT1G14700	AT1G13710
AT1G14210	AT1G13880	AT1G14710	AT1G13740
AT1G14230	AT1G13900	AT1G14720	AT1G13770
AT1G14260	AT1G13910	AT1G14740	AT1G13780
AT1G14270	AT1G13920	AT1G14750	AT1G13790
AT1G14280	AT1G13930	AT1G14770	AT1G13800
AT1G14290	AT1G13940	AT1G14780	AT1G13810
AT1G14300	AT1G13950	AT1G14790	AT1G13820
AT1G14310	AT1G13960	AT1G14810	AT1G13830
AT1G14315	AT1G13980	AT1G14820	AT1G13860
AT1G14320	AT1G13990	AT1G14830	AT1G13870
AT1G14330	AT1G14000	AT1G14840	AT1G13880
AT1G14340	AT1G14010	AT1G14850	AT1G13900
AT1G14345	AT1G14020	AT1G14860	AT1G13910
AT1G14350	AT1G14030	AT1G14890	AT1G13920
AT1G14360	AT1G14040	AT1G14900	AT1G13930
AT1G14370	AT1G14060	AT1G14910	AT1G13940
AT1G14380	AT1G14130	AT1G14920	AT1G13950
AT1G14390	AT1G14140	AT1G14930	AT1G13960
AT1G14400	AT1G14150	AT1G14970	AT1G13970
AT1G14410	AT1G14170	AT1G14980	AT1G13980
AT1G14430	AT1G14180	AT1G14990	AT1G13990
AT1G14440	AT1G14185	AT1G15000	AT1G14000
AT1G14450	AT1G14200	AT1G15020	AT1G14010
AT1G14453	AT1G14205	AT1G15030	AT1G14020
AT1G14460	AT1G14210	AT1G15060	AT1G14030
AT1G14470	AT1G14230	AT1G15080	AT1G14040
AT1G14490	AT1G14260	AT1G15100	AT1G14060
AT1G14510	AT1G14270	AT1G15110	AT1G14100
AT1G14520	AT1G14280	AT1G15120	AT1G14140
AT1G14530	AT1G14290	AT1G15130	AT1G14150
AT1G14560	AT1G14300	AT1G15140	AT1G14170
AT1G14570	AT1G14310	AT1G15165	AT1G14180
AT1G14580	AT1G14315	AT1G15170	AT1G14185
AT1G14590	AT1G14320	AT1G15180	AT1G14200
AT1G14600	AT1G14330	AT1G15190	AT1G14205
AT1G14610	AT1G14340	AT1G15200	AT1G14210
AT1G14620	AT1G14345	AT1G15210	AT1G14230
AT1G14640	AT1G14350	AT1G15215	AT1G14270
AT1G14650	AT1G14360	AT1G15220	AT1G14280
AT1G14660	AT1G14370	AT1G15230	AT1G14290
AT1G14670	AT1G14380	AT1G15240	AT1G14300
AT1G14680	AT1G14390	AT1G15250	AT1G14310
AT1G14685	AT1G14400	AT1G15260	AT1G14315
AT1G14686	AT1G14410	AT1G15270	AT1G14320
AT1G14687	AT1G14430	AT1G15280	AT1G14330
AT1G14690	AT1G14440	AT1G15290	AT1G14340
AT1G14700	AT1G14450	AT1G15300	AT1G14345
AT1G14710	AT1G14453	AT1G15310	AT1G14360
AT1G14720	AT1G14460	AT1G15320	AT1G14370
AT1G14740	AT1G14470	AT1G15340	AT1G14390
AT1G14750	AT1G14490	AT1G15350	AT1G14400
AT1G14770	AT1G14510	AT1G15360	AT1G14410
AT1G14780	AT1G14520	AT1G15370	AT1G14430
AT1G14790	AT1G14530	AT1G15390	AT1G14450
AT1G14810	AT1G14560	AT1G15400	AT1G14453
AT1G14820	AT1G14570	AT1G15410	AT1G14460
AT1G14830	AT1G14580	AT1G15420	AT1G14470
AT1G14840	AT1G14590	AT1G15430	AT1G14490
AT1G14850	AT1G14600	AT1G15440	AT1G14510
AT1G14860	AT1G14610	AT1G15470	AT1G14520
AT1G14890	AT1G14620	AT1G15480	AT1G14530
AT1G14900	AT1G14640	AT1G15490	AT1G14560
AT1G14910	AT1G14650	AT1G15500	AT1G14570
AT1G14920	AT1G14660	AT1G15510	AT1G14580
AT1G14970	AT1G14670	AT1G15520	AT1G14590
AT1G14980	AT1G14680	AT1G15530	AT1G14600
AT1G14990	AT1G14685	AT1G15540	AT1G14610
AT1G15000	AT1G14686	AT1G15550	AT1G14620
AT1G15020	AT1G14687	AT1G15570	AT1G14640
AT1G15030	AT1G14690	AT1G15660	AT1G14650
AT1G15060	AT1G14700	AT1G15670	AT1G14660
AT1G15080	AT1G14710	AT1G15690	AT1G14670
AT1G15100	AT1G14720	AT1G15700	AT1G14680
AT1G15110	AT1G14740	AT1G15710	AT1G14685
AT1G15120	AT1G14750	AT1G15720	AT1G14686
AT1G15130	AT1G14770	AT1G15730	AT1G14687
AT1G15140	AT1G14780	AT1G15740	AT1G14690
AT1G15165	AT1G14790	AT1G15760	AT1G14700
AT1G15170	AT1G14810	AT1G15780	AT1G14710
AT1G15180	AT1G14820	AT1G15800	AT1G14720
AT1G15190	AT1G14830	AT1G15810	AT1G14740
AT1G15200	AT1G14840	AT1G15820	AT1G14750
AT1G15210	AT1G14850	AT1G15825	AT1G14770
AT1G15215	AT1G14860	AT1G15830	AT1G14780
AT1G15220	AT1G14890	AT1G15840	AT1G14790
AT1G15230	AT1G14900	AT1G15860	AT1G14810
AT1G15240	AT1G14910	AT1G15870	AT1G14820
AT1G15250	AT1G14920	AT1G15880	AT1G14830
AT1G15260	AT1G14970	AT1G15885	AT1G14840
AT1G15270	AT1G14980	AT1G15900	AT1G14850
AT1G15280	AT1G14990	AT1G15910	AT1G14860
AT1G15290	AT1G15000	AT1G15920	AT1G14890
AT1G15300	AT1G15010	AT1G15930	AT1G14900
AT1G15310	AT1G15020	AT1G15940	AT1G14910
AT1G15320	AT1G15030	AT1G15950	AT1G14920
AT1G15340	AT1G15040	AT1G15970	AT1G14930
AT1G15350	AT1G15060	AT1G15980	AT1G14970
AT1G15360	AT1G15080	AT1G16000	AT1G14980
AT1G15370	AT1G15100	AT1G16010	AT1G14990
AT1G15390	AT1G15110	AT1G16020	AT1G15000
AT1G15400	AT1G15120	AT1G16030	AT1G15010
AT1G15410	AT1G15125	AT1G16040	AT1G15020
AT1G15420	AT1G15130	AT1G16060	AT1G15030
AT1G15430	AT1G15140	AT1G16070	AT1G15060
AT1G15440	AT1G15165	AT1G16080	AT1G15080
AT1G15470	AT1G15170	AT1G16110	AT1G15100
AT1G15480	AT1G15180	AT1G16130	AT1G15110
AT1G15490	AT1G15190	AT1G16170	AT1G15120
AT1G15500	AT1G15200	AT1G16180	AT1G15130
AT1G15510	AT1G15210	AT1G16190	AT1G15140
AT1G15520	AT1G15215	AT1G16210	AT1G15165
AT1G15530	AT1G15220	AT1G16220	AT1G15170
AT1G15540	AT1G15230	AT1G16240	AT1G15180
AT1G15550	AT1G15240	AT1G16250	AT1G15190
AT1G15570	AT1G15250	AT1G16260	AT1G15200
AT1G15660	AT1G15260	AT1G16280	AT1G15210
AT1G15670	AT1G15270	AT1G16290	AT1G15215
AT1G15690	AT1G15280	AT1G16300	AT1G15220
AT1G15700	AT1G15290	AT1G16320	AT1G15230
AT1G15710	AT1G15300	AT1G16340	AT1G15240
AT1G15720	AT1G15310	AT1G16350	AT1G15250
AT1G15730	AT1G15320	AT1G16420	AT1G15260
AT1G15740	AT1G15340	AT1G16430	AT1G15270
AT1G15750	AT1G15350	AT1G16445	AT1G15280
AT1G15760	AT1G15360	AT1G16460	AT1G15290
AT1G15780	AT1G15370	AT1G16470	AT1G15300
AT1G15800	AT1G15390	AT1G16480	AT1G15310
AT1G15810	AT1G15400	AT1G16500	AT1G15320
AT1G15820	AT1G15410	AT1G16510	AT1G15340
AT1G15825	AT1G15420	AT1G16520	AT1G15350
AT1G15830	AT1G15430	AT1G16540	AT1G15360
AT1G15840	AT1G15440	AT1G16560	AT1G15370
AT1G15860	AT1G15470	AT1G16570	AT1G15390
AT1G15870	AT1G15480	AT1G16590	AT1G15400
AT1G15880	AT1G15490	AT1G16610	AT1G15410
AT1G15885	AT1G15500	AT1G16630	AT1G15420
AT1G15890	AT1G15510	AT1G16650	AT1G15430
AT1G15900	AT1G15520	AT1G16670	AT1G15440
AT1G15910	AT1G15530	AT1G16680	AT1G15470
AT1G15920	AT1G15540	AT1G16690	AT1G15480
AT1G15930	AT1G15550	AT1G16700	AT1G15490
AT1G15940	AT1G15570	AT1G16710	AT1G15500
AT1G15950	AT1G15660	AT1G16720	AT1G15510
AT1G15970	AT1G15670	AT1G16730	AT1G15520
AT1G15980	AT1G15690	AT1G16740	AT1G15530
AT1G16000	AT1G15700	AT1G16750	AT1G15540
AT1G16010	AT1G15710	AT1G16770	AT1G15550
AT1G16020	AT1G15720	AT1G16780	AT1G15570
AT1G16030	AT1G15730	AT1G16790	AT1G15620
AT1G16040	AT1G15740	AT1G16800	AT1G15660
AT1G16060	AT1G15750	AT1G16810	AT1G15670
AT1G16070	AT1G15760	AT1G16820	AT1G15690
AT1G16080	AT1G15780	AT1G16825	AT1G15700
AT1G16110	AT1G15800	AT1G16830	AT1G15710
AT1G16130	AT1G15810	AT1G16840	AT1G15720
AT1G16170	AT1G15820	AT1G16850	AT1G15730
AT1G16180	AT1G15825	AT1G16860	AT1G15740
AT1G16190	AT1G15830	AT1G16870	AT1G15750
AT1G16210	AT1G15840	AT1G16880	AT1G15760
AT1G16220	AT1G15860	AT1G16890	AT1G15780
AT1G16240	AT1G15870	AT1G16900	AT1G15800
AT1G16250	AT1G15880	AT1G16916	AT1G15810
AT1G16260	AT1G15885	AT1G16920	AT1G15820
AT1G16270	AT1G15890	AT1G16930	AT1G15825
AT1G16280	AT1G15900	AT1G16970	AT1G15830
AT1G16290	AT1G15910	AT1G17030	AT1G15840
AT1G16300	AT1G15920	AT1G17040	AT1G15860
AT1G16320	AT1G15930	AT1G17050	AT1G15870
AT1G16340	AT1G15940	AT1G17070	AT1G15880
AT1G16350	AT1G15950	AT1G17080	AT1G15885
AT1G16390	AT1G15970	AT1G17100	AT1G15890
AT1G16420	AT1G15980	AT1G17110	AT1G15900
AT1G16430	AT1G16000	AT1G17120	AT1G15910
AT1G16445	AT1G16010	AT1G17130	AT1G15920
AT1G16460	AT1G16020	AT1G17140	AT1G15930
AT1G16470	AT1G16030	AT1G17145	AT1G15940
AT1G16480	AT1G16040	AT1G17147	AT1G15950
AT1G16500	AT1G16060	AT1G17160	AT1G15970
AT1G16510	AT1G16070	AT1G17170	AT1G15980
AT1G16515	AT1G16080	AT1G17190	AT1G16000
AT1G16520	AT1G16110	AT1G17210	AT1G16010
AT1G16540	AT1G16120	AT1G17220	AT1G16020
AT1G16560	AT1G16130	AT1G17230	AT1G16030
AT1G16570	AT1G16170	AT1G17235	AT1G16040
AT1G16590	AT1G16180	AT1G17240	AT1G16060
AT1G16610	AT1G16190	AT1G17270	AT1G16070
AT1G16630	AT1G16210	AT1G17280	AT1G16080
AT1G16640	AT1G16220	AT1G17290	AT1G16110
AT1G16650	AT1G16240	AT1G17330	AT1G16120
AT1G16670	AT1G16250	AT1G17340	AT1G16130
AT1G16680	AT1G16260	AT1G17350	AT1G16150
AT1G16690	AT1G16270	AT1G17360	AT1G16170
AT1G16700	AT1G16280	AT1G17370	AT1G16180
AT1G16710	AT1G16290	AT1G17410	AT1G16190
AT1G16720	AT1G16300	AT1G17420	AT1G16210
AT1G16730	AT1G16320	AT1G17430	AT1G16220
AT1G16740	AT1G16330	AT1G17440	AT1G16240
AT1G16750	AT1G16340	AT1G17450	AT1G16250
AT1G16770	AT1G16350	AT1G17455	AT1G16260
AT1G16780	AT1G16370	AT1G17470	AT1G16280
AT1G16790	AT1G16390	AT1G17480	AT1G16290
AT1G16800	AT1G16420	AT1G17490	AT1G16300
AT1G16810	AT1G16430	AT1G17500	AT1G16310
AT1G16820	AT1G16440	AT1G17510	AT1G16320
AT1G16825	AT1G16445	AT1G17520	AT1G16330
AT1G16830	AT1G16460	AT1G17530	AT1G16340
AT1G16840	AT1G16470	AT1G17550	AT1G16350
AT1G16850	AT1G16480	AT1G17560	AT1G16370
AT1G16860	AT1G16490	AT1G17580	AT1G16420
AT1G16870	AT1G16500	AT1G17590	AT1G16430
AT1G16880	AT1G16510	AT1G17620	AT1G16440
AT1G16890	AT1G16515	AT1G17630	AT1G16445
AT1G16900	AT1G16520	AT1G17640	AT1G16460
AT1G16910	AT1G16540	AT1G17650	AT1G16470
AT1G16916	AT1G16560	AT1G17665	AT1G16480
AT1G16920	AT1G16570	AT1G17680	AT1G16500
AT1G16930	AT1G16590	AT1G17690	AT1G16510
AT1G16970	AT1G16610	AT1G17720	AT1G16520
AT1G17030	AT1G16630	AT1G17730	AT1G16540
AT1G17040	AT1G16640	AT1G17744	AT1G16560
AT1G17050	AT1G16650	AT1G17745	AT1G16570
AT1G17060	AT1G16670	AT1G17750	AT1G16590
AT1G17070	AT1G16680	AT1G17760	AT1G16610
AT1G17080	AT1G16690	AT1G17780	AT1G16630
AT1G17090	AT1G16700	AT1G17790	AT1G16650
AT1G17100	AT1G16710	AT1G17820	AT1G16670
AT1G17110	AT1G16720	AT1G17840	AT1G16680
AT1G17120	AT1G16730	AT1G17850	AT1G16690
AT1G17130	AT1G16740	AT1G17860	AT1G16700
AT1G17140	AT1G16750	AT1G17870	AT1G16710
AT1G17145	AT1G16770	AT1G17880	AT1G16720
AT1G17147	AT1G16780	AT1G17890	AT1G16730
AT1G17160	AT1G16790	AT1G17920	AT1G16740
AT1G17170	AT1G16800	AT1G17930	AT1G16750
AT1G17190	AT1G16810	AT1G17960	AT1G16770
AT1G17200	AT1G16820	AT1G17970	AT1G16780
AT1G17210	AT1G16825	AT1G17980	AT1G16790
AT1G17220	AT1G16830	AT1G18000	AT1G16800
AT1G17230	AT1G16840	AT1G18010	AT1G16810
AT1G17235	AT1G16850	AT1G18020	AT1G16820
AT1G17240	AT1G16860	AT1G18030	AT1G16825
AT1G17270	AT1G16870	AT1G18040	AT1G16830
AT1G17280	AT1G16880	AT1G18060	AT1G16840
AT1G17290	AT1G16890	AT1G18070	AT1G16850
AT1G17330	AT1G16900	AT1G18080	AT1G16860
AT1G17340	AT1G16910	AT1G18090	AT1G16870
AT1G17350	AT1G16916	AT1G18140	AT1G16880
AT1G17360	AT1G16920	AT1G18150	AT1G16890
AT1G17370	AT1G16930	AT1G18160	AT1G16900
AT1G17380	AT1G16970	AT1G18170	AT1G16916
AT1G17410	AT1G17030	AT1G18180	AT1G16920
AT1G17420	AT1G17040	AT1G18190	AT1G16930
AT1G17430	AT1G17050	AT1G18193	AT1G16970
AT1G17440	AT1G17060	AT1G18197	AT1G17030
AT1G17450	AT1G17070	AT1G18200	AT1G17040
AT1G17455	AT1G17080	AT1G18210	AT1G17050
AT1G17460	AT1G17090	AT1G18250	AT1G17070
AT1G17470	AT1G17100	AT1G18260	AT1G17080
AT1G17480	AT1G17110	AT1G18265	AT1G17090
AT1G17490	AT1G17120	AT1G18270	AT1G17100
AT1G17500	AT1G17130	AT1G18280	AT1G17110
AT1G17510	AT1G17140	AT1G18290	AT1G17120
AT1G17520	AT1G17145	AT1G18300	AT1G17130
AT1G17530	AT1G17147	AT1G18310	AT1G17140
AT1G17550	AT1G17160	AT1G18320	AT1G17145
AT1G17560	AT1G17170	AT1G18330	AT1G17147
AT1G17580	AT1G17190	AT1G18335	AT1G17160
AT1G17590	AT1G17200	AT1G18340	AT1G17170
AT1G17600	AT1G17210	AT1G18350	AT1G17190
AT1G17610	AT1G17220	AT1G18360	AT1G17200
AT1G17620	AT1G17230	AT1G18390	AT1G17210
AT1G17630	AT1G17235	AT1G18400	AT1G17220
AT1G17640	AT1G17240	AT1G18410	AT1G17230
AT1G17650	AT1G17270	AT1G18420	AT1G17235
AT1G17665	AT1G17280	AT1G18440	AT1G17240
AT1G17680	AT1G17290	AT1G18450	AT1G17270
AT1G17690	AT1G17330	AT1G18460	AT1G17280
AT1G17720	AT1G17340	AT1G18470	AT1G17290
AT1G17730	AT1G17345	AT1G18480	AT1G17330
AT1G17744	AT1G17350	AT1G18485	AT1G17340
AT1G17745	AT1G17360	AT1G18490	AT1G17345
AT1G17750	AT1G17370	AT1G18500	AT1G17350
AT1G17760	AT1G17380	AT1G18530	AT1G17360
AT1G17780	AT1G17410	AT1G18540	AT1G17370
AT1G17790	AT1G17420	AT1G18550	AT1G17380
AT1G17820	AT1G17430	AT1G18560	AT1G17410
AT1G17830	AT1G17440	AT1G18570	AT1G17420
AT1G17840	AT1G17450	AT1G18580	AT1G17430
AT1G17850	AT1G17455	AT1G18590	AT1G17440
AT1G17860	AT1G17460	AT1G18600	AT1G17450
AT1G17870	AT1G17470	AT1G18610	AT1G17455
AT1G17880	AT1G17480	AT1G18620	AT1G17460
AT1G17890	AT1G17490	AT1G18630	AT1G17470
AT1G17920	AT1G17500	AT1G18640	AT1G17480
AT1G17930	AT1G17510	AT1G18650	AT1G17490
AT1G17940	AT1G17520	AT1G18660	AT1G17500
AT1G17970	AT1G17530	AT1G18670	AT1G17510
AT1G17980	AT1G17550	AT1G18680	AT1G17520
AT1G17990	AT1G17560	AT1G18690	AT1G17530
AT1G18000	AT1G17580	AT1G18700	AT1G17550
AT1G18010	AT1G17590	AT1G18710	AT1G17560
AT1G18020	AT1G17600	AT1G18720	AT1G17580
AT1G18030	AT1G17610	AT1G18740	AT1G17590
AT1G18040	AT1G17620	AT1G18750	AT1G17600
AT1G18060	AT1G17630	AT1G18770	AT1G17610
AT1G18070	AT1G17640	AT1G18773	AT1G17620
AT1G18080	AT1G17650	AT1G18800	AT1G17630
AT1G18090	AT1G17665	AT1G18810	AT1G17640
AT1G18140	AT1G17680	AT1G18840	AT1G17650
AT1G18150	AT1G17690	AT1G18850	AT1G17665
AT1G18160	AT1G17720	AT1G18890	AT1G17680
AT1G18170	AT1G17730	AT1G18900	AT1G17690
AT1G18180	AT1G17744	AT1G18910	AT1G17720
AT1G18190	AT1G17745	AT1G18940	AT1G17730
AT1G18200	AT1G17750	AT1G18950	AT1G17744
AT1G18210	AT1G17760	AT1G18975	AT1G17745
AT1G18250	AT1G17780	AT1G18980	AT1G17750
AT1G18260	AT1G17790	AT1G19000	AT1G17760
AT1G18265	AT1G17820	AT1G19010	AT1G17780
AT1G18270	AT1G17830	AT1G19020	AT1G17790
AT1G18280	AT1G17840	AT1G19025	AT1G17820
AT1G18290	AT1G17850	AT1G19050	AT1G17840
AT1G18300	AT1G17860	AT1G19070	AT1G17850
AT1G18310	AT1G17870	AT1G19080	AT1G17860
AT1G18320	AT1G17880	AT1G19100	AT1G17870
AT1G18330	AT1G17890	AT1G19110	AT1G17880
AT1G18335	AT1G17920	AT1G19120	AT1G17890
AT1G18340	AT1G17930	AT1G19130	AT1G17920
AT1G18350	AT1G17940	AT1G19140	AT1G17930
AT1G18360	AT1G17970	AT1G19150	AT1G17960
AT1G18390	AT1G17980	AT1G19170	AT1G17970
AT1G18400	AT1G17990	AT1G19190	AT1G17980
AT1G18410	AT1G18000	AT1G19200	AT1G17990
AT1G18420	AT1G18010	AT1G19210	AT1G18000
AT1G18440	AT1G18020	AT1G19230	AT1G18010
AT1G18450	AT1G18030	AT1G19240	AT1G18020
AT1G18460	AT1G18040	AT1G19270	AT1G18030
AT1G18470	AT1G18060	AT1G19290	AT1G18040
AT1G18480	AT1G18070	AT1G19300	AT1G18060
AT1G18485	AT1G18080	AT1G19310	AT1G18070
AT1G18490	AT1G18090	AT1G19320	AT1G18080
AT1G18500	AT1G18140	AT1G19330	AT1G18090
AT1G18540	AT1G18150	AT1G19340	AT1G18140
AT1G18550	AT1G18160	AT1G19350	AT1G18150
AT1G18560	AT1G18170	AT1G19360	AT1G18160
AT1G18570	AT1G18180	AT1G19370	AT1G18170
AT1G18580	AT1G18190	AT1G19380	AT1G18180
AT1G18590	AT1G18197	AT1G19394	AT1G18190
AT1G18600	AT1G18200	AT1G19396	AT1G18193
AT1G18610	AT1G18210	AT1G19400	AT1G18197
AT1G18620	AT1G18250	AT1G19415	AT1G18200
AT1G18630	AT1G18260	AT1G19430	AT1G18210
AT1G18640	AT1G18265	AT1G19440	AT1G18250
AT1G18650	AT1G18270	AT1G19450	AT1G18260
AT1G18660	AT1G18280	AT1G19460	AT1G18265
AT1G18670	AT1G18290	AT1G19480	AT1G18270
AT1G18680	AT1G18300	AT1G19485	AT1G18280
AT1G18690	AT1G18310	AT1G19490	AT1G18290
AT1G18700	AT1G18320	AT1G19520	AT1G18300
AT1G18710	AT1G18330	AT1G19540	AT1G18310
AT1G18720	AT1G18335	AT1G19570	AT1G18320
AT1G18730	AT1G18340	AT1G19580	AT1G18330
AT1G18740	AT1G18350	AT1G19600	AT1G18335
AT1G18750	AT1G18360	AT1G19620	AT1G18340
AT1G18770	AT1G18390	AT1G19630	AT1G18350
AT1G18773	AT1G18400	AT1G19650	AT1G18360
AT1G18800	AT1G18410	AT1G19660	AT1G18390
AT1G18810	AT1G18420	AT1G19670	AT1G18400
AT1G18840	AT1G18440	AT1G19680	AT1G18410
AT1G18850	AT1G18450	AT1G19690	AT1G18420
AT1G18870	AT1G18460	AT1G19700	AT1G18440
AT1G18880	AT1G18470	AT1G19710	AT1G18450
AT1G18890	AT1G18480	AT1G19720	AT1G18460
AT1G18900	AT1G18485	AT1G19730	AT1G18470
AT1G18910	AT1G18490	AT1G19740	AT1G18480
AT1G18940	AT1G18500	AT1G19750	AT1G18485
AT1G18950	AT1G18530	AT1G19770	AT1G18490
AT1G18975	AT1G18540	AT1G19800	AT1G18500
AT1G18980	AT1G18550	AT1G19835	AT1G18530
AT1G19000	AT1G18560	AT1G19840	AT1G18540
AT1G19010	AT1G18570	AT1G19860	AT1G18550
AT1G19020	AT1G18580	AT1G19870	AT1G18560
AT1G19025	AT1G18590	AT1G19880	AT1G18570
AT1G19050	AT1G18600	AT1G19910	AT1G18580
AT1G19070	AT1G18610	AT1G19920	AT1G18590
AT1G19080	AT1G18620	AT1G19950	AT1G18600
AT1G19100	AT1G18630	AT1G19960	AT1G18610
AT1G19110	AT1G18640	AT1G19970	AT1G18620
AT1G19120	AT1G18650	AT1G19980	AT1G18630
AT1G19130	AT1G18660	AT1G19990	AT1G18640
AT1G19140	AT1G18670	AT1G20010	AT1G18650
AT1G19150	AT1G18680	AT1G20020	AT1G18660
AT1G19170	AT1G18690	AT1G20030	AT1G18670
AT1G19180	AT1G18700	AT1G20050	AT1G18680
AT1G19190	AT1G18710	AT1G20060	AT1G18690
AT1G19200	AT1G18720	AT1G20065	AT1G18700
AT1G19210	AT1G18730	AT1G20070	AT1G18710
AT1G19220	AT1G18740	AT1G20090	AT1G18720
AT1G19230	AT1G18750	AT1G20100	AT1G18740
AT1G19240	AT1G18770	AT1G20110	AT1G18750
AT1G19270	AT1G18773	AT1G20140	AT1G18770
AT1G19290	AT1G18800	AT1G20190	AT1G18773
AT1G19300	AT1G18810	AT1G20200	AT1G18800
AT1G19310	AT1G18840	AT1G20220	AT1G18810
AT1G19320	AT1G18850	AT1G20225	AT1G18830
AT1G19330	AT1G18870	AT1G20230	AT1G18840
AT1G19340	AT1G18890	AT1G20260	AT1G18850
AT1G19350	AT1G18900	AT1G20270	AT1G18870
AT1G19360	AT1G18910	AT1G20290	AT1G18880
AT1G19370	AT1G18940	AT1G20300	AT1G18890
AT1G19380	AT1G18950	AT1G20310	AT1G18900
AT1G19394	AT1G18975	AT1G20330	AT1G18910
AT1G19396	AT1G18980	AT1G20340	AT1G18940
AT1G19400	AT1G19000	AT1G20370	AT1G18950
AT1G19430	AT1G19010	AT1G20380	AT1G18975
AT1G19440	AT1G19020	AT1G20390	AT1G18980
AT1G19450	AT1G19025	AT1G20410	AT1G19000
AT1G19460	AT1G19050	AT1G20430	AT1G19010
AT1G19480	AT1G19070	AT1G20440	AT1G19020
AT1G19485	AT1G19080	AT1G20450	AT1G19025
AT1G19490	AT1G19100	AT1G20460	AT1G19050
AT1G19520	AT1G19110	AT1G20480	AT1G19070
AT1G19570	AT1G19120	AT1G20490	AT1G19080
AT1G19580	AT1G19130	AT1G20500	AT1G19100
AT1G19600	AT1G19140	AT1G20510	AT1G19110
AT1G19620	AT1G19150	AT1G20530	AT1G19120
AT1G19630	AT1G19170	AT1G20540	AT1G19130
AT1G19650	AT1G19180	AT1G20550	AT1G19140
AT1G19660	AT1G19190	AT1G20560	AT1G19150
AT1G19670	AT1G19200	AT1G20570	AT1G19170
AT1G19680	AT1G19210	AT1G20575	AT1G19180
AT1G19690	AT1G19220	AT1G20580	AT1G19190
AT1G19700	AT1G19230	AT1G20610	AT1G19200
AT1G19710	AT1G19240	AT1G20620	AT1G19210
AT1G19720	AT1G19270	AT1G20630	AT1G19220
AT1G19730	AT1G19290	AT1G20640	AT1G19230
AT1G19740	AT1G19300	AT1G20650	AT1G19240
AT1G19750	AT1G19310	AT1G20670	AT1G19270
AT1G19770	AT1G19320	AT1G20693	AT1G19290
AT1G19800	AT1G19330	AT1G20696	AT1G19300
AT1G19835	AT1G19340	AT1G20720	AT1G19310
AT1G19840	AT1G19350	AT1G20760	AT1G19320
AT1G19860	AT1G19360	AT1G20770	AT1G19330
AT1G19870	AT1G19370	AT1G20780	AT1G19340
AT1G19880	AT1G19380	AT1G20810	AT1G19350
AT1G19910	AT1G19394	AT1G20816	AT1G19360
AT1G19920	AT1G19396	AT1G20823	AT1G19370
AT1G19950	AT1G19400	AT1G20830	AT1G19380
AT1G19960	AT1G19430	AT1G20840	AT1G19390
AT1G19970	AT1G19440	AT1G20870	AT1G19394
AT1G19980	AT1G19450	AT1G20875	AT1G19396
AT1G19990	AT1G19460	AT1G20880	AT1G19400
AT1G20010	AT1G19480	AT1G20890	AT1G19415
AT1G20020	AT1G19485	AT1G20900	AT1G19430
AT1G20030	AT1G19490	AT1G20910	AT1G19440
AT1G20050	AT1G19520	AT1G20920	AT1G19450
AT1G20060	AT1G19540	AT1G20930	AT1G19460
AT1G20065	AT1G19570	AT1G20950	AT1G19480
AT1G20070	AT1G19580	AT1G20960	AT1G19485
AT1G20090	AT1G19600	AT1G20970	AT1G19490
AT1G20100	AT1G19620	AT1G20980	AT1G19520
AT1G20110	AT1G19630	AT1G21000	AT1G19540
AT1G20130	AT1G19650	AT1G21010	AT1G19570
AT1G20140	AT1G19660	AT1G21050	AT1G19580
AT1G20190	AT1G19670	AT1G21060	AT1G19600
AT1G20200	AT1G19680	AT1G21065	AT1G19620
AT1G20220	AT1G19690	AT1G21070	AT1G19630
AT1G20225	AT1G19700	AT1G21080	AT1G19640
AT1G20230	AT1G19710	AT1G21090	AT1G19650
AT1G20260	AT1G19720	AT1G21150	AT1G19660
AT1G20270	AT1G19730	AT1G21160	AT1G19670
AT1G20290	AT1G19740	AT1G21170	AT1G19680
AT1G20300	AT1G19750	AT1G21190	AT1G19690
AT1G20310	AT1G19770	AT1G21200	AT1G19700
AT1G20330	AT1G19780	AT1G21220	AT1G19710
AT1G20340	AT1G19800	AT1G21260	AT1G19720
AT1G20350	AT1G19835	AT1G21270	AT1G19730
AT1G20370	AT1G19840	AT1G21280	AT1G19740
AT1G20380	AT1G19850	AT1G21300	AT1G19750
AT1G20390	AT1G19860	AT1G21320	AT1G19770
AT1G20410	AT1G19870	AT1G21326	AT1G19800
AT1G20430	AT1G19880	AT1G21350	AT1G19835
AT1G20440	AT1G19910	AT1G21370	AT1G19840
AT1G20450	AT1G19920	AT1G21390	AT1G19860
AT1G20460	AT1G19950	AT1G21400	AT1G19870
AT1G20470	AT1G19970	AT1G21410	AT1G19880
AT1G20480	AT1G19980	AT1G21440	AT1G19910
AT1G20490	AT1G19990	AT1G21460	AT1G19920
AT1G20500	AT1G20010	AT1G21480	AT1G19950
AT1G20510	AT1G20020	AT1G21520	AT1G19960
AT1G20530	AT1G20030	AT1G21550	AT1G19970
AT1G20540	AT1G20050	AT1G21560	AT1G19980
AT1G20550	AT1G20060	AT1G21580	AT1G19990
AT1G20560	AT1G20065	AT1G21590	AT1G20010
AT1G20570	AT1G20070	AT1G21600	AT1G20020
AT1G20575	AT1G20090	AT1G21610	AT1G20030
AT1G20580	AT1G20100	AT1G21630	AT1G20050
AT1G20610	AT1G20110	AT1G21640	AT1G20060
AT1G20620	AT1G20130	AT1G21650	AT1G20065
AT1G20630	AT1G20140	AT1G21651	AT1G20070
AT1G20640	AT1G20190	AT1G21660	AT1G20090
AT1G20650	AT1G20200	AT1G21670	AT1G20100
AT1G20670	AT1G20220	AT1G21680	AT1G20110
AT1G20690	AT1G20225	AT1G21690	AT1G20140
AT1G20693	AT1G20230	AT1G21695	AT1G20190
AT1G20696	AT1G20260	AT1G21700	AT1G20200
AT1G20720	AT1G20270	AT1G21710	AT1G20220
AT1G20760	AT1G20290	AT1G21720	AT1G20225
AT1G20770	AT1G20300	AT1G21730	AT1G20230
AT1G20780	AT1G20310	AT1G21738	AT1G20260
AT1G20810	AT1G20330	AT1G21740	AT1G20270
AT1G20816	AT1G20340	AT1G21750	AT1G20290
AT1G20823	AT1G20350	AT1G21760	AT1G20300
AT1G20830	AT1G20370	AT1G21770	AT1G20310
AT1G20840	AT1G20380	AT1G21780	AT1G20320
AT1G20870	AT1G20390	AT1G21790	AT1G20330
AT1G20875	AT1G20410	AT1G21830	AT1G20340
AT1G20880	AT1G20430	AT1G21840	AT1G20350
AT1G20890	AT1G20440	AT1G21880	AT1G20370
AT1G20900	AT1G20450	AT1G21900	AT1G20380
AT1G20910	AT1G20460	AT1G21910	AT1G20390
AT1G20920	AT1G20480	AT1G21920	AT1G20410
AT1G20930	AT1G20490	AT1G21930	AT1G20430
AT1G20950	AT1G20500	AT1G21940	AT1G20440
AT1G20960	AT1G20510	AT1G21950	AT1G20450
AT1G20970	AT1G20530	AT1G21980	AT1G20460
AT1G20980	AT1G20540	AT1G22020	AT1G20470
AT1G21000	AT1G20550	AT1G22030	AT1G20480
AT1G21010	AT1G20560	AT1G22040	AT1G20490
AT1G21050	AT1G20570	AT1G22060	AT1G20500
AT1G21060	AT1G20575	AT1G22110	AT1G20510
AT1G21065	AT1G20580	AT1G22140	AT1G20530
AT1G21070	AT1G20610	AT1G22160	AT1G20540
AT1G21080	AT1G20620	AT1G22190	AT1G20550
AT1G21090	AT1G20630	AT1G22200	AT1G20560
AT1G21130	AT1G20640	AT1G22220	AT1G20570
AT1G21140	AT1G20650	AT1G22230	AT1G20575
AT1G21150	AT1G20670	AT1G22240	AT1G20580
AT1G21160	AT1G20690	AT1G22260	AT1G20600
AT1G21170	AT1G20693	AT1G22270	AT1G20620
AT1G21190	AT1G20696	AT1G22275	AT1G20630
AT1G21200	AT1G20720	AT1G22280	AT1G20640
AT1G21220	AT1G20760	AT1G22300	AT1G20650
AT1G21260	AT1G20770	AT1G22310	AT1G20670
AT1G21270	AT1G20780	AT1G22330	AT1G20690
AT1G21280	AT1G20810	AT1G22360	AT1G20693
AT1G21300	AT1G20816	AT1G22370	AT1G20696
AT1G21320	AT1G20823	AT1G22380	AT1G20720
AT1G21326	AT1G20830	AT1G22400	AT1G20730
AT1G21350	AT1G20840	AT1G22410	AT1G20740
AT1G21370	AT1G20870	AT1G22430	AT1G20760
AT1G21380	AT1G20875	AT1G22450	AT1G20770
AT1G21390	AT1G20880	AT1G22460	AT1G20780
AT1G21400	AT1G20890	AT1G22470	AT1G20795
AT1G21410	AT1G20900	AT1G22490	AT1G20810
AT1G21440	AT1G20910	AT1G22500	AT1G20816
AT1G21450	AT1G20920	AT1G22510	AT1G20823
AT1G21460	AT1G20930	AT1G22520	AT1G20830
AT1G21480	AT1G20950	AT1G22530	AT1G20840
AT1G21500	AT1G20960	AT1G22540	AT1G20870
AT1G21560	AT1G20970	AT1G22550	AT1G20875
AT1G21580	AT1G20980	AT1G22570	AT1G20880
AT1G21590	AT1G20990	AT1G22590	AT1G20890
AT1G21600	AT1G21000	AT1G22600	AT1G20900
AT1G21610	AT1G21010	AT1G22610	AT1G20910
AT1G21630	AT1G21050	AT1G22620	AT1G20920
AT1G21640	AT1G21060	AT1G22640	AT1G20930
AT1G21650	AT1G21065	AT1G22650	AT1G20950
AT1G21651	AT1G21070	AT1G22660	AT1G20960
AT1G21660	AT1G21080	AT1G22680	AT1G20970
AT1G21670	AT1G21090	AT1G22700	AT1G20980
AT1G21680	AT1G21130	AT1G22710	AT1G20990
AT1G21690	AT1G21140	AT1G22730	AT1G21000
AT1G21695	AT1G21150	AT1G22750	AT1G21010
AT1G21700	AT1G21160	AT1G22770	AT1G21050
AT1G21710	AT1G21170	AT1G22780	AT1G21060
AT1G21720	AT1G21190	AT1G22790	AT1G21065
AT1G21730	AT1G21200	AT1G22800	AT1G21070
AT1G21738	AT1G21220	AT1G22810	AT1G21080
AT1G21740	AT1G21260	AT1G22830	AT1G21090
AT1G21750	AT1G21270	AT1G22840	AT1G21130
AT1G21760	AT1G21280	AT1G22850	AT1G21140
AT1G21770	AT1G21320	AT1G22860	AT1G21150
AT1G21780	AT1G21326	AT1G22870	AT1G21160
AT1G21790	AT1G21350	AT1G22880	AT1G21170
AT1G21810	AT1G21370	AT1G22882	AT1G21190
AT1G21830	AT1G21380	AT1G22900	AT1G21200
AT1G21840	AT1G21390	AT1G22910	AT1G21220
AT1G21880	AT1G21400	AT1G22920	AT1G21250
AT1G21900	AT1G21410	AT1G22930	AT1G21260
AT1G21910	AT1G21440	AT1G22940	AT1G21270
AT1G21920	AT1G21450	AT1G22950	AT1G21280
AT1G21930	AT1G21460	AT1G22960	AT1G21300
AT1G21940	AT1G21480	AT1G22970	AT1G21320
AT1G21950	AT1G21500	AT1G22985	AT1G21326
AT1G21970	AT1G21520	AT1G23000	AT1G21350
AT1G21980	AT1G21530	AT1G23030	AT1G21370
AT1G22020	AT1G21540	AT1G23040	AT1G21380
AT1G22030	AT1G21560	AT1G23050	AT1G21390
AT1G22040	AT1G21580	AT1G23080	AT1G21400
AT1G22050	AT1G21590	AT1G23090	AT1G21410
AT1G22060	AT1G21600	AT1G23100	AT1G21440
AT1G22070	AT1G21610	AT1G23140	AT1G21460
AT1G22110	AT1G21630	AT1G23170	AT1G21480
AT1G22140	AT1G21640	AT1G23180	AT1G21500
AT1G22160	AT1G21650	AT1G23190	AT1G21520
AT1G22170	AT1G21651	AT1G23200	AT1G21530
AT1G22180	AT1G21660	AT1G23201	AT1G21540
AT1G22190	AT1G21670	AT1G23205	AT1G21550
AT1G22200	AT1G21680	AT1G23210	AT1G21560
AT1G22220	AT1G21690	AT1G23220	AT1G21580
AT1G22230	AT1G21695	AT1G23230	AT1G21590
AT1G22250	AT1G21700	AT1G23260	AT1G21600
AT1G22260	AT1G21710	AT1G23280	AT1G21610
AT1G22270	AT1G21720	AT1G23290	AT1G21630
AT1G22275	AT1G21730	AT1G23300	AT1G21640
AT1G22280	AT1G21738	AT1G23310	AT1G21650
AT1G22300	AT1G21740	AT1G23330	AT1G21651
AT1G22310	AT1G21750	AT1G23360	AT1G21660
AT1G22330	AT1G21760	AT1G23380	AT1G21670
AT1G22360	AT1G21770	AT1G23390	AT1G21680
AT1G22370	AT1G21780	AT1G23400	AT1G21690
AT1G22380	AT1G21790	AT1G23410	AT1G21695
AT1G22400	AT1G21830	AT1G23440	AT1G21700
AT1G22410	AT1G21840	AT1G23465	AT1G21710
AT1G22430	AT1G21880	AT1G23490	AT1G21720
AT1G22450	AT1G21900	AT1G23540	AT1G21722
AT1G22460	AT1G21910	AT1G23550	AT1G21730
AT1G22470	AT1G21920	AT1G23700	AT1G21738
AT1G22490	AT1G21930	AT1G23710	AT1G21740
AT1G22500	AT1G21940	AT1G23740	AT1G21750
AT1G22510	AT1G21950	AT1G23750	AT1G21760
AT1G22520	AT1G21970	AT1G23760	AT1G21770
AT1G22530	AT1G21980	AT1G23780	AT1G21780
AT1G22540	AT1G22020	AT1G23790	AT1G21790
AT1G22550	AT1G22030	AT1G23820	AT1G21810
AT1G22570	AT1G22040	AT1G23860	AT1G21830
AT1G22590	AT1G22050	AT1G23870	AT1G21840
AT1G22600	AT1G22060	AT1G23880	AT1G21880
AT1G22610	AT1G22070	AT1G23890	AT1G21900
AT1G22620	AT1G22110	AT1G23900	AT1G21910
AT1G22630	AT1G22140	AT1G23950	AT1G21920
AT1G22640	AT1G22160	AT1G23960	AT1G21930
AT1G22650	AT1G22170	AT1G23965	AT1G21940
AT1G22660	AT1G22180	AT1G23970	AT1G21950
AT1G22680	AT1G22190	AT1G23980	AT1G21980
AT1G22700	AT1G22200	AT1G23985	AT1G22020
AT1G22710	AT1G22220	AT1G24040	AT1G22030
AT1G22730	AT1G22230	AT1G24050	AT1G22040
AT1G22740	AT1G22250	AT1G24090	AT1G22060
AT1G22750	AT1G22260	AT1G24095	AT1G22070
AT1G22770	AT1G22270	AT1G24100	AT1G22110
AT1G22780	AT1G22275	AT1G24120	AT1G22140
AT1G22790	AT1G22280	AT1G24130	AT1G22160
AT1G22800	AT1G22300	AT1G24140	AT1G22170
AT1G22810	AT1G22310	AT1G24150	AT1G22180
AT1G22830	AT1G22330	AT1G24160	AT1G22190
AT1G22840	AT1G22360	AT1G24170	AT1G22200
AT1G22850	AT1G22370	AT1G24180	AT1G22220
AT1G22860	AT1G22380	AT1G24210	AT1G22230
AT1G22870	AT1G22400	AT1G24240	AT1G22240
AT1G22880	AT1G22410	AT1G24265	AT1G22260
AT1G22882	AT1G22420	AT1G24267	AT1G22270
AT1G22900	AT1G22430	AT1G24270	AT1G22275
AT1G22910	AT1G22450	AT1G24280	AT1G22280
AT1G22920	AT1G22470	AT1G24290	AT1G22300
AT1G22930	AT1G22490	AT1G24300	AT1G22310
AT1G22940	AT1G22500	AT1G24310	AT1G22330
AT1G22950	AT1G22510	AT1G24330	AT1G22340
AT1G22960	AT1G22520	AT1G24340	AT1G22360
AT1G22970	AT1G22530	AT1G24350	AT1G22370
AT1G22985	AT1G22540	AT1G24360	AT1G22380
AT1G23010	AT1G22550	AT1G24440	AT1G22400
AT1G23020	AT1G22570	AT1G24450	AT1G22410
AT1G23030	AT1G22590	AT1G24460	AT1G22420
AT1G23040	AT1G22600	AT1G24490	AT1G22430
AT1G23050	AT1G22610	AT1G24510	AT1G22450
AT1G23080	AT1G22620	AT1G24530	AT1G22460
AT1G23090	AT1G22630	AT1G24545	AT1G22470
AT1G23100	AT1G22640	AT1G24560	AT1G22490
AT1G23140	AT1G22650	AT1G24580	AT1G22500
AT1G23170	AT1G22660	AT1G24610	AT1G22510
AT1G23180	AT1G22680	AT1G24625	AT1G22520
AT1G23190	AT1G22700	AT1G24650	AT1G22530
AT1G23200	AT1G22710	AT1G24706	AT1G22540
AT1G23205	AT1G22730	AT1G24764	AT1G22550
AT1G23210	AT1G22740	AT1G24793	AT1G22570
AT1G23220	AT1G22750	AT1G24800	AT1G22590
AT1G23230	AT1G22760	AT1G24822	AT1G22600
AT1G23260	AT1G22770	AT1G24880	AT1G22610
AT1G23280	AT1G22780	AT1G24881	AT1G22620
AT1G23290	AT1G22790	AT1G25054	AT1G22640
AT1G23300	AT1G22800	AT1G25055	AT1G22650
AT1G23310	AT1G22810	AT1G25097	AT1G22660
AT1G23330	AT1G22830	AT1G25145	AT1G22680
AT1G23360	AT1G22840	AT1G25150	AT1G22700
AT1G23380	AT1G22850	AT1G25210	AT1G22710
AT1G23390	AT1G22860	AT1G25211	AT1G22730
AT1G23400	AT1G22870	AT1G25220	AT1G22740
AT1G23410	AT1G22880	AT1G25250	AT1G22750
AT1G23440	AT1G22882	AT1G25260	AT1G22760
AT1G23465	AT1G22900	AT1G25280	AT1G22780
AT1G23480	AT1G22910	AT1G25290	AT1G22790
AT1G23490	AT1G22920	AT1G25320	AT1G22800
AT1G23540	AT1G22930	AT1G25350	AT1G22810
AT1G23550	AT1G22940	AT1G25360	AT1G22830
AT1G23700	AT1G22950	AT1G25370	AT1G22840
AT1G23710	AT1G22960	AT1G25375	AT1G22850
AT1G23740	AT1G22970	AT1G25380	AT1G22860
AT1G23750	AT1G22985	AT1G25390	AT1G22870
AT1G23760	AT1G23000	AT1G25400	AT1G22880
AT1G23780	AT1G23010	AT1G25420	AT1G22882
AT1G23790	AT1G23020	AT1G25422	AT1G22900
AT1G23820	AT1G23030	AT1G25425	AT1G22910
AT1G23830	AT1G23040	AT1G25440	AT1G22920
AT1G23860	AT1G23050	AT1G25450	AT1G22930
AT1G23870	AT1G23080	AT1G25470	AT1G22940
AT1G23880	AT1G23090	AT1G25480	AT1G22950
AT1G23890	AT1G23100	AT1G25490	AT1G22960
AT1G23900	AT1G23140	AT1G25500	AT1G22970
AT1G23950	AT1G23170	AT1G25510	AT1G22980
AT1G23960	AT1G23180	AT1G25520	AT1G22985
AT1G23965	AT1G23190	AT1G25540	AT1G22990
AT1G23970	AT1G23200	AT1G25550	AT1G23000
AT1G23980	AT1G23205	AT1G25560	AT1G23010
AT1G23985	AT1G23210	AT1G25570	AT1G23030
AT1G24020	AT1G23220	AT1G25580	AT1G23037
AT1G24040	AT1G23230	AT1G25682	AT1G23040
AT1G24050	AT1G23260	AT1G26090	AT1G23050
AT1G24090	AT1G23280	AT1G26100	AT1G23080
AT1G24095	AT1G23290	AT1G26110	AT1G23090
AT1G24100	AT1G23300	AT1G26120	AT1G23100
AT1G24120	AT1G23310	AT1G26130	AT1G23140
AT1G24130	AT1G23330	AT1G26150	AT1G23150
AT1G24140	AT1G23360	AT1G26160	AT1G23170
AT1G24148	AT1G23380	AT1G26170	AT1G23180
AT1G24150	AT1G23390	AT1G26180	AT1G23190
AT1G24160	AT1G23400	AT1G26190	AT1G23200
AT1G24170	AT1G23410	AT1G26220	AT1G23201
AT1G24180	AT1G23440	AT1G26230	AT1G23205
AT1G24190	AT1G23465	AT1G26260	AT1G23220
AT1G24210	AT1G23480	AT1G26270	AT1G23230
AT1G24240	AT1G23490	AT1G26300	AT1G23260
AT1G24265	AT1G23540	AT1G26330	AT1G23280
AT1G24267	AT1G23550	AT1G26340	AT1G23290
AT1G24270	AT1G23700	AT1G26370	AT1G23300
AT1G24280	AT1G23710	AT1G26440	AT1G23310
AT1G24290	AT1G23740	AT1G26460	AT1G23330
AT1G24300	AT1G23750	AT1G26470	AT1G23360
AT1G24310	AT1G23760	AT1G26500	AT1G23380
AT1G24330	AT1G23780	AT1G26520	AT1G23390
AT1G24340	AT1G23790	AT1G26530	AT1G23400
AT1G24350	AT1G23820	AT1G26540	AT1G23410
AT1G24360	AT1G23830	AT1G26550	AT1G23440
AT1G24440	AT1G23860	AT1G26590	AT1G23460
AT1G24450	AT1G23870	AT1G26600	AT1G23465
AT1G24460	AT1G23880	AT1G26630	AT1G23490
AT1G24490	AT1G23890	AT1G26640	AT1G23540
AT1G24510	AT1G23900	AT1G26650	AT1G23550
AT1G24520	AT1G23950	AT1G26660	AT1G23700
AT1G24530	AT1G23960	AT1G26665	AT1G23710
AT1G24545	AT1G23965	AT1G26670	AT1G23740
AT1G24560	AT1G23970	AT1G26690	AT1G23750
AT1G24580	AT1G23980	AT1G26730	AT1G23760
AT1G24610	AT1G23985	AT1G26740	AT1G23770
AT1G24625	AT1G24020	AT1G26750	AT1G23780
AT1G24650	AT1G24040	AT1G26761	AT1G23790
AT1G24706	AT1G24050	AT1G26770	AT1G23820
AT1G24764	AT1G24090	AT1G26800	AT1G23830
AT1G24793	AT1G24095	AT1G26810	AT1G23840
AT1G24800	AT1G24100	AT1G26830	AT1G23860
AT1G24822	AT1G24120	AT1G26840	AT1G23870
AT1G24880	AT1G24130	AT1G26850	AT1G23880
AT1G24881	AT1G24140	AT1G26880	AT1G23890
AT1G25054	AT1G24148	AT1G26890	AT1G23900
AT1G25055	AT1G24150	AT1G26900	AT1G23935
AT1G25097	AT1G24160	AT1G26910	AT1G23950
AT1G25145	AT1G24170	AT1G26920	AT1G23960
AT1G25150	AT1G24180	AT1G26921	AT1G23965
AT1G25210	AT1G24190	AT1G26930	AT1G23980
AT1G25211	AT1G24210	AT1G26940	AT1G23985
AT1G25220	AT1G24240	AT1G26945	AT1G24040
AT1G25230	AT1G24265	AT1G26960	AT1G24050
AT1G25250	AT1G24267	AT1G27000	AT1G24090
AT1G25260	AT1G24270	AT1G27045	AT1G24095
AT1G25275	AT1G24280	AT1G27050	AT1G24100
AT1G25280	AT1G24290	AT1G27060	AT1G24120
AT1G25290	AT1G24300	AT1G27070	AT1G24130
AT1G25320	AT1G24310	AT1G27090	AT1G24140
AT1G25350	AT1G24330	AT1G27100	AT1G24150
AT1G25360	AT1G24340	AT1G27110	AT1G24160
AT1G25370	AT1G24350	AT1G27120	AT1G24170
AT1G25375	AT1G24360	AT1G27130	AT1G24180
AT1G25380	AT1G24440	AT1G27140	AT1G24210
AT1G25390	AT1G24450	AT1G27150	AT1G24240
AT1G25400	AT1G24460	AT1G27170	AT1G24256
AT1G25420	AT1G24490	AT1G27180	AT1G24265
AT1G25422	AT1G24510	AT1G27190	AT1G24267
AT1G25425	AT1G24520	AT1G27200	AT1G24270
AT1G25440	AT1G24530	AT1G27210	AT1G24280
AT1G25450	AT1G24545	AT1G27285	AT1G24290
AT1G25470	AT1G24560	AT1G27290	AT1G24300
AT1G25480	AT1G24580	AT1G27300	AT1G24310
AT1G25490	AT1G24610	AT1G27310	AT1G24330
AT1G25500	AT1G24625	AT1G27320	AT1G24340
AT1G25510	AT1G24650	AT1G27340	AT1G24350
AT1G25520	AT1G24706	AT1G27350	AT1G24360
AT1G25540	AT1G24764	AT1G27360	AT1G24400
AT1G25550	AT1G24793	AT1G27370	AT1G24440
AT1G25560	AT1G24800	AT1G27385	AT1G24450
AT1G25570	AT1G24822	AT1G27390	AT1G24460
AT1G25580	AT1G24880	AT1G27400	AT1G24490
AT1G25682	AT1G24881	AT1G27410	AT1G24510
AT1G26090	AT1G24996	AT1G27430	AT1G24520
AT1G26100	AT1G25054	AT1G27435	AT1G24530
AT1G26110	AT1G25055	AT1G27440	AT1G24545
AT1G26120	AT1G25097	AT1G27450	AT1G24560
AT1G26130	AT1G25145	AT1G27460	AT1G24580
AT1G26150	AT1G25150	AT1G27470	AT1G24610
AT1G26160	AT1G25210	AT1G27480	AT1G24620
AT1G26170	AT1G25211	AT1G27500	AT1G24625
AT1G26180	AT1G25220	AT1G27510	AT1G24650
AT1G26190	AT1G25230	AT1G27520	AT1G24706
AT1G26210	AT1G25250	AT1G27530	AT1G24764
AT1G26220	AT1G25260	AT1G27540	AT1G24793
AT1G26230	AT1G25275	AT1G27580	AT1G24800
AT1G26260	AT1G25280	AT1G27595	AT1G24822
AT1G26270	AT1G25290	AT1G27600	AT1G24880
AT1G26300	AT1G25320	AT1G27630	AT1G24881
AT1G26330	AT1G25350	AT1G27640	AT1G25054
AT1G26340	AT1G25360	AT1G27650	AT1G25055
AT1G26370	AT1G25370	AT1G27670	AT1G25097
AT1G26440	AT1G25375	AT1G27680	AT1G25145
AT1G26460	AT1G25380	AT1G27690	AT1G25150
AT1G26470	AT1G25390	AT1G27695	AT1G25210
AT1G26500	AT1G25400	AT1G27700	AT1G25211
AT1G26520	AT1G25410	AT1G27720	AT1G25220
AT1G26530	AT1G25420	AT1G27730	AT1G25250
AT1G26540	AT1G25422	AT1G27750	AT1G25260
AT1G26550	AT1G25425	AT1G27752	AT1G25275
AT1G26560	AT1G25440	AT1G27760	AT1G25280
AT1G26570	AT1G25450	AT1G27770	AT1G25290
AT1G26580	AT1G25470	AT1G27820	AT1G25320
AT1G26590	AT1G25480	AT1G27840	AT1G25350
AT1G26600	AT1G25490	AT1G27850	AT1G25360
AT1G26630	AT1G25500	AT1G27880	AT1G25370
AT1G26640	AT1G25510	AT1G27890	AT1G25375
AT1G26650	AT1G25520	AT1G27900	AT1G25380
AT1G26660	AT1G25540	AT1G27910	AT1G25390
AT1G26665	AT1G25550	AT1G27930	AT1G25400
AT1G26670	AT1G25560	AT1G27950	AT1G25410
AT1G26690	AT1G25570	AT1G27960	AT1G25420
AT1G26730	AT1G25580	AT1G27970	AT1G25422
AT1G26740	AT1G25682	AT1G27980	AT1G25425
AT1G26750	AT1G26090	AT1G28010	AT1G25440
AT1G26761	AT1G26100	AT1G28050	AT1G25450
AT1G26770	AT1G26110	AT1G28060	AT1G25470
AT1G26790	AT1G26120	AT1G28090	AT1G25480
AT1G26800	AT1G26130	AT1G28100	AT1G25490
AT1G26810	AT1G26150	AT1G28110	AT1G25500
AT1G26830	AT1G26160	AT1G28120	AT1G25510
AT1G26840	AT1G26170	AT1G28130	AT1G25520
AT1G26850	AT1G26180	AT1G28140	AT1G25540
AT1G26880	AT1G26190	AT1G28150	AT1G25550
AT1G26900	AT1G26210	AT1G28170	AT1G25560
AT1G26910	AT1G26220	AT1G28190	AT1G25570
AT1G26920	AT1G26230	AT1G28200	AT1G25580
AT1G26921	AT1G26260	AT1G28210	AT1G25682
AT1G26930	AT1G26270	AT1G28230	AT1G25988
AT1G26940	AT1G26300	AT1G28240	AT1G26090
AT1G26945	AT1G26330	AT1G28250	AT1G26100
AT1G26960	AT1G26340	AT1G28260	AT1G26110
AT1G27000	AT1G26370	AT1G28265	AT1G26120
AT1G27050	AT1G26440	AT1G28280	AT1G26130
AT1G27060	AT1G26460	AT1G28290	AT1G26150
AT1G27070	AT1G26470	AT1G28300	AT1G26160
AT1G27090	AT1G26500	AT1G28310	AT1G26170
AT1G27100	AT1G26520	AT1G28320	AT1G26180
AT1G27110	AT1G26530	AT1G28330	AT1G26190
AT1G27120	AT1G26540	AT1G28340	AT1G26210
AT1G27130	AT1G26550	AT1G28350	AT1G26220
AT1G27140	AT1G26560	AT1G28360	AT1G26230
AT1G27150	AT1G26570	AT1G28370	AT1G26260
AT1G27170	AT1G26580	AT1G28380	AT1G26270
AT1G27180	AT1G26590	AT1G28390	AT1G26300
AT1G27190	AT1G26600	AT1G28395	AT1G26330
AT1G27200	AT1G26620	AT1G28400	AT1G26340
AT1G27210	AT1G26630	AT1G28410	AT1G26370
AT1G27285	AT1G26640	AT1G28420	AT1G26440
AT1G27290	AT1G26650	AT1G28440	AT1G26460
AT1G27300	AT1G26660	AT1G28490	AT1G26470
AT1G27310	AT1G26665	AT1G28510	AT1G26480
AT1G27320	AT1G26670	AT1G28520	AT1G26500
AT1G27330	AT1G26690	AT1G28530	AT1G26515
AT1G27340	AT1G26730	AT1G28540	AT1G26520
AT1G27350	AT1G26740	AT1G28560	AT1G26530
AT1G27360	AT1G26750	AT1G28570	AT1G26540
AT1G27370	AT1G26761	AT1G28580	AT1G26550
AT1G27385	AT1G26770	AT1G28600	AT1G26570
AT1G27390	AT1G26790	AT1G28610	AT1G26590
AT1G27400	AT1G26800	AT1G28660	AT1G26600
AT1G27410	AT1G26810	AT1G28670	AT1G26630
AT1G27420	AT1G26830	AT1G28680	AT1G26640
AT1G27430	AT1G26840	AT1G28690	AT1G26650
AT1G27435	AT1G26850	AT1G28760	AT1G26660
AT1G27440	AT1G26880	AT1G28960	AT1G26665
AT1G27450	AT1G26900	AT1G29030	AT1G26670
AT1G27460	AT1G26910	AT1G29040	AT1G26690
AT1G27470	AT1G26920	AT1G29041	AT1G26730
AT1G27480	AT1G26921	AT1G29060	AT1G26740
AT1G27500	AT1G26930	AT1G29070	AT1G26750
AT1G27510	AT1G26940	AT1G29110	AT1G26760
AT1G27520	AT1G26945	AT1G29120	AT1G26761
AT1G27530	AT1G26960	AT1G29150	AT1G26770
AT1G27540	AT1G27000	AT1G29160	AT1G26790
AT1G27595	AT1G27020	AT1G29170	AT1G26800
AT1G27600	AT1G27030	AT1G29179	AT1G26810
AT1G27630	AT1G27050	AT1G29195	AT1G26830
AT1G27640	AT1G27060	AT1G29220	AT1G26840
AT1G27650	AT1G27070	AT1G29230	AT1G26850
AT1G27680	AT1G27090	AT1G29240	AT1G26880
AT1G27690	AT1G27100	AT1G29250	AT1G26900
AT1G27695	AT1G27110	AT1G29260	AT1G26910
AT1G27700	AT1G27120	AT1G29280	AT1G26920
AT1G27720	AT1G27130	AT1G29300	AT1G26921
AT1G27730	AT1G27140	AT1G29310	AT1G26930
AT1G27750	AT1G27150	AT1G29320	AT1G26940
AT1G27752	AT1G27170	AT1G29330	AT1G26960
AT1G27760	AT1G27180	AT1G29340	AT1G27000
AT1G27770	AT1G27190	AT1G29350	AT1G27045
AT1G27820	AT1G27200	AT1G29355	AT1G27050
AT1G27840	AT1G27210	AT1G29360	AT1G27060
AT1G27850	AT1G27285	AT1G29370	AT1G27070
AT1G27880	AT1G27290	AT1G29390	AT1G27090
AT1G27890	AT1G27300	AT1G29395	AT1G27100
AT1G27900	AT1G27310	AT1G29400	AT1G27120
AT1G27910	AT1G27320	AT1G29410	AT1G27130
AT1G27920	AT1G27330	AT1G29435	AT1G27140
AT1G27930	AT1G27340	AT1G29440	AT1G27150
AT1G27950	AT1G27350	AT1G29465	AT1G27170
AT1G27960	AT1G27360	AT1G29470	AT1G27180
AT1G27970	AT1G27370	AT1G29510	AT1G27190
AT1G27980	AT1G27385	AT1G29530	AT1G27200
AT1G28010	AT1G27390	AT1G29535	AT1G27210
AT1G28050	AT1G27400	AT1G29540	AT1G27285
AT1G28060	AT1G27410	AT1G29550	AT1G27290
AT1G28070	AT1G27420	AT1G29590	AT1G27300
AT1G28090	AT1G27430	AT1G29600	AT1G27310
AT1G28100	AT1G27435	AT1G29630	AT1G27320
AT1G28110	AT1G27440	AT1G29640	AT1G27330
AT1G28120	AT1G27450	AT1G29690	AT1G27340
AT1G28130	AT1G27460	AT1G29700	AT1G27350
AT1G28140	AT1G27470	AT1G29710	AT1G27360
AT1G28150	AT1G27480	AT1G29740	AT1G27370
AT1G28190	AT1G27500	AT1G29760	AT1G27385
AT1G28200	AT1G27510	AT1G29790	AT1G27390
AT1G28210	AT1G27520	AT1G29800	AT1G27400
AT1G28230	AT1G27530	AT1G29810	AT1G27410
AT1G28240	AT1G27540	AT1G29840	AT1G27430
AT1G28250	AT1G27580	AT1G29850	AT1G27435
AT1G28260	AT1G27595	AT1G29880	AT1G27440
AT1G28265	AT1G27600	AT1G29890	AT1G27450
AT1G28280	AT1G27630	AT1G29900	AT1G27460
AT1G28290	AT1G27640	AT1G29910	AT1G27470
AT1G28310	AT1G27650	AT1G29920	AT1G27480
AT1G28320	AT1G27670	AT1G29930	AT1G27500
AT1G28330	AT1G27680	AT1G29940	AT1G27510
[truncated: 16,344 more rows]
