# Supplementary material for: Arabidopsis S2Lb links AtCOMPASS-like and SDG2 activity in H3K4me3 independently from histone H2B monoubiquitination
Source: Genome Biol. 2019 May 21;20:100. doi: 10.1186/s13059-019-1705-4 (PMC6528313; doi:10.1186/s13059-019-1705-4)
Supplement: Supplementary file 4 — Table S3. Gene lists summarizing ChIP-seq analysis of S2Lb-GFP occupancy in WT and hub1-3 seedlings. (XLSX 96 kb) [file 13059_2019_1705_MOESM4_ESM.xlsx]

## Sheet: Legends
Table S3. Gene lists summarizing ChIP-seq analysis of S2Lb-GFP occupancy in WT and hub1-3 seedlings.
Gene IDs correspond to all detected S2Lb-GFP overlapping genes upon MACS2 analysis.

## Sheet: S2LB-GFP target genes
S2LB-GFP target genes in WT N=4,557	S2LB-GFP target genes in hub1-3 N=4,068
AT1G01040	AT1G01090
AT1G01050	AT1G01120
AT1G01060	AT1G01160
AT1G01080	AT1G01170
AT1G01090	AT1G01240
AT1G01120	AT1G01260
AT1G01140	AT1G01300
AT1G01160	AT1G01320
AT1G01170	AT1G01430
AT1G01220	AT1G01490
AT1G01240	AT1G01500
AT1G01260	AT1G01540
AT1G01300	AT1G01550
AT1G01310	AT1G01610
AT1G01320	AT1G01620
AT1G01360	AT1G01650
AT1G01430	AT1G01720
AT1G01490	AT1G01725
AT1G01500	AT1G01960
AT1G01540	AT1G02000
AT1G01550	AT1G02080
AT1G01610	AT1G02340
AT1G01620	AT1G02350
AT1G01650	AT1G02500
AT1G01720	AT1G02610
AT1G01725	AT1G02640
AT1G01800	AT1G02660
AT1G02000	AT1G02780
AT1G02080	AT1G02816
AT1G02140	AT1G02860
AT1G02340	AT1G02930
AT1G02350	AT1G03040
AT1G02410	AT1G03080
AT1G02500	AT1G03090
AT1G02560	AT1G03100
AT1G02610	AT1G03120
AT1G02640	AT1G03130
AT1G02650	AT1G03140
AT1G02660	AT1G03220
AT1G02780	AT1G03350
AT1G02816	AT1G03410
AT1G02860	AT1G03420
AT1G03090	AT1G03440
AT1G03100	AT1G03475
AT1G03120	AT1G03520
AT1G03130	AT1G03590
AT1G03140	AT1G03600
AT1G03160	AT1G03610
AT1G03220	AT1G03680
AT1G03410	AT1G03730
AT1G03420	AT1G03800
AT1G03440	AT1G03850
AT1G03475	AT1G03870
AT1G03520	AT1G03970
AT1G03590	AT1G04000
AT1G03600	AT1G04120
AT1G03610	AT1G04170
AT1G03630	AT1G04210
AT1G03680	AT1G04230
AT1G03730	AT1G04240
AT1G03740	AT1G04270
AT1G03800	AT1G04280
AT1G03850	AT1G04400
AT1G03870	AT1G04410
AT1G03970	AT1G04420
AT1G04000	AT1G04430
AT1G04170	AT1G04440
AT1G04210	AT1G04550
AT1G04230	AT1G04780
AT1G04240	AT1G04820
AT1G04270	AT1G05010
AT1G04280	AT1G05136
AT1G04300	AT1G05140
AT1G04400	AT1G05190
AT1G04410	AT1G05300
AT1G04430	AT1G05340
AT1G04440	AT1G05380
AT1G04480	AT1G05805
AT1G04780	AT1G05835
AT1G04800	AT1G05850
AT1G04820	AT1G05860
AT1G05010	AT1G05870
AT1G05136	AT1G06040
AT1G05140	AT1G06045
AT1G05150	AT1G06070
AT1G05190	AT1G06150
AT1G05200	AT1G06230
AT1G05380	AT1G06390
AT1G05385	AT1G06400
AT1G05470	AT1G06410
AT1G05560	AT1G06560
AT1G05630	AT1G06570
AT1G05805	AT1G06650
AT1G05835	AT1G06680
AT1G05840	AT1G06690
AT1G05850	AT1G06700
AT1G05870	AT1G06760
AT1G05890	AT1G06950
AT1G06040	AT1G07040
AT1G06045	AT1G07090
AT1G06070	AT1G07110
AT1G06150	AT1G07130
AT1G06390	AT1G07135
AT1G06400	AT1G07140
AT1G06410	AT1G07150
AT1G06560	AT1G07280
AT1G06570	AT1G07320
AT1G06630	AT1G07420
AT1G06650	AT1G07530
AT1G06680	AT1G07570
AT1G06690	AT1G07650
AT1G06700	AT1G07660
AT1G06750	AT1G07720
AT1G06760	AT1G07770
AT1G06850	AT1G07790
AT1G06870	AT1G07820
AT1G06950	AT1G07890
AT1G06980	AT1G07920
AT1G07010	AT1G07930
AT1G07020	AT1G07940
AT1G07040	AT1G07990
AT1G07090	AT1G08010
AT1G07110	AT1G08315
AT1G07140	AT1G08360
AT1G07280	AT1G08465
AT1G07320	AT1G08510
AT1G07420	AT1G08520
AT1G07530	AT1G08540
AT1G07570	AT1G08550
AT1G07630	AT1G08570
AT1G07650	AT1G08620
AT1G07660	AT1G08630
AT1G07720	AT1G08680
AT1G07790	AT1G08760
AT1G07820	AT1G08830
AT1G07890	AT1G08880
AT1G07920	AT1G08930
AT1G07930	AT1G09020
AT1G07940	AT1G09070
AT1G07990	AT1G09160
AT1G08010	AT1G09195
AT1G08200	AT1G09200
AT1G08315	AT1G09210
AT1G08510	AT1G09250
AT1G08520	AT1G09310
AT1G08540	AT1G09390
AT1G08570	AT1G09430
AT1G08620	AT1G09460
AT1G08630	AT1G09570
AT1G08640	AT1G09575
AT1G08740	AT1G09640
AT1G08810	AT1G09645
AT1G08830	AT1G09750
AT1G08880	AT1G09760
AT1G08930	AT1G09770
AT1G09070	AT1G09920
AT1G09140	AT1G09970
AT1G09160	AT1G10020
AT1G09195	AT1G10070
AT1G09200	AT1G10090
AT1G09210	AT1G10140
AT1G09250	AT1G10150
AT1G09310	AT1G10155
AT1G09340	AT1G10170
AT1G09390	AT1G10200
AT1G09430	AT1G10350
AT1G09460	AT1G10430
AT1G09570	AT1G10470
AT1G09575	AT1G10550
AT1G09640	AT1G10590
AT1G09750	AT1G10740
AT1G09760	AT1G10940
AT1G09770	AT1G10950
AT1G09780	AT1G10960
AT1G09900	AT1G11310
AT1G09920	AT1G11380
AT1G09970	AT1G11430
AT1G09980	AT1G11650
AT1G10020	AT1G11820
AT1G10060	AT1G11860
AT1G10070	AT1G11910
AT1G10090	AT1G12020
AT1G10140	AT1G12080
AT1G10150	AT1G12110
AT1G10155	AT1G12120
AT1G10170	AT1G12230
AT1G10200	AT1G12240
AT1G10290	AT1G12244
AT1G10350	AT1G12250
AT1G10390	AT1G12330
AT1G10395	AT1G12440
AT1G10470	AT1G12500
AT1G10500	AT1G12520
AT1G10590	AT1G12680
AT1G10650	AT1G12760
AT1G10660	AT1G12775
AT1G10690	AT1G12780
AT1G10740	AT1G12820
AT1G10820	AT1G12860
AT1G10940	AT1G12900
AT1G10950	AT1G12970
AT1G10960	AT1G12990
AT1G10970	AT1G13110
AT1G11310	AT1G13190
AT1G11380	AT1G13250
AT1G11430	AT1G13260
AT1G11440	AT1G13350
AT1G11650	AT1G13360
AT1G11680	AT1G13390
AT1G11820	AT1G13440
AT1G11860	AT1G13640
AT1G11910	AT1G13650
AT1G12020	AT1G13670
AT1G12080	AT1G13690
AT1G12110	AT1G13700
AT1G12120	AT1G13880
AT1G12230	AT1G13930
AT1G12240	AT1G13940
AT1G12244	AT1G14000
AT1G12250	AT1G14200
AT1G12320	AT1G14270
AT1G12330	AT1G14280
AT1G12440	AT1G14320
AT1G12460	AT1G14330
AT1G12500	AT1G14345
AT1G12520	AT1G14400
AT1G12680	AT1G14440
AT1G12710	AT1G14510
AT1G12760	AT1G14650
AT1G12775	AT1G14685
AT1G12780	AT1G14690
AT1G12820	AT1G14720
AT1G12860	AT1G14740
AT1G12890	AT1G14830
AT1G12900	AT1G14860
AT1G12970	AT1G14870
AT1G12990	AT1G14890
AT1G13110	AT1G14900
AT1G13190	AT1G14910
AT1G13250	AT1G14920
AT1G13260	AT1G15030
AT1G13350	AT1G15040
AT1G13360	AT1G15125
AT1G13390	AT1G15260
AT1G13440	AT1G15340
AT1G13640	AT1G15380
AT1G13650	AT1G15390
AT1G13700	AT1G15400
AT1G13880	AT1G15430
AT1G13900	AT1G15530
AT1G13930	AT1G15670
AT1G13940	AT1G15740
AT1G14000	AT1G15750
AT1G14200	AT1G15800
AT1G14270	AT1G15860
AT1G14280	AT1G16170
AT1G14320	AT1G16180
AT1G14330	AT1G16320
AT1G14345	AT1G16470
AT1G14400	AT1G16610
AT1G14440	AT1G16840
AT1G14510	AT1G16860
AT1G14650	AT1G16880
AT1G14685	AT1G16890
AT1G14690	AT1G17110
AT1G14720	AT1G17200
AT1G14740	AT1G17210
AT1G14830	AT1G17220
AT1G14890	AT1G17290
AT1G14900	AT1G17345
AT1G14920	AT1G17440
AT1G15030	AT1G17620
AT1G15040	AT1G17720
AT1G15100	AT1G17780
AT1G15125	AT1G17840
AT1G15260	AT1G17880
AT1G15270	AT1G17970
AT1G15290	AT1G17990
AT1G15340	AT1G18010
AT1G15380	AT1G18020
AT1G15400	AT1G18070
AT1G15430	AT1G18270
AT1G15530	AT1G18300
AT1G15670	AT1G18330
AT1G15740	AT1G18400
AT1G15750	AT1G18460
AT1G15800	AT1G18470
AT1G15830	AT1G18500
AT1G15860	AT1G18570
AT1G16170	AT1G18620
AT1G16180	AT1G18650
AT1G16240	AT1G18720
AT1G16320	AT1G18740
AT1G16510	AT1G18810
AT1G16720	AT1G18990
AT1G16840	AT1G19000
AT1G16880	AT1G19050
AT1G16890	AT1G19180
AT1G17100	AT1G19220
AT1G17110	AT1G19310
AT1G17200	AT1G19350
AT1G17210	AT1G19380
AT1G17220	AT1G19394
AT1G17230	AT1G19396
AT1G17290	AT1G19397
AT1G17340	AT1G19400
AT1G17345	AT1G19530
AT1G17370	AT1G19540
AT1G17440	AT1G19660
AT1G17620	AT1G19720
AT1G17780	AT1G19740
AT1G17840	AT1G19770
AT1G17880	AT1G19780
AT1G17990	AT1G19835
AT1G18010	AT1G19860
AT1G18020	AT1G19870
AT1G18270	AT1G20010
AT1G18300	AT1G20020
AT1G18330	AT1G20090
AT1G18400	AT1G20100
AT1G18460	AT1G20190
AT1G18470	AT1G20330
AT1G18500	AT1G20440
AT1G18570	AT1G20450
AT1G18580	AT1G20580
AT1G18620	AT1G20620
AT1G18650	AT1G20630
AT1G18720	AT1G20693
AT1G18740	AT1G20696
AT1G18810	AT1G20840
AT1G19000	AT1G20900
AT1G19050	AT1G20910
AT1G19150	AT1G20970
AT1G19180	AT1G21000
AT1G19220	AT1G21010
AT1G19350	AT1G21050
AT1G19380	AT1G21060
AT1G19396	AT1G21130
AT1G19397	AT1G21400
AT1G19400	AT1G21410
AT1G19430	AT1G21450
AT1G19510	AT1G21500
AT1G19540	AT1G21600
AT1G19570	AT1G21610
AT1G19660	AT1G21660
AT1G19720	AT1G21670
AT1G19740	AT1G21680
AT1G19770	AT1G21830
AT1G19835	AT1G21910
AT1G19860	AT1G21920
AT1G19870	AT1G22190
AT1G19920	AT1G22300
AT1G19980	AT1G22330
AT1G20010	AT1G22360
AT1G20020	AT1G22400
AT1G20090	AT1G22450
AT1G20100	AT1G22490
AT1G20190	AT1G22530
AT1G20330	AT1G22570
AT1G20440	AT1G22610
AT1G20450	AT1G22620
AT1G20470	AT1G22640
AT1G20620	AT1G22690
AT1G20630	AT1G22700
AT1G20650	AT1G22710
AT1G20693	AT1G22740
AT1G20696	AT1G22780
AT1G20840	AT1G22850
AT1G20880	AT1G22882
AT1G20970	AT1G22885
AT1G21000	AT1G22890
AT1G21010	AT1G22910
AT1G21050	AT1G22930
AT1G21060	AT1G23030
AT1G21130	AT1G23050
AT1G21380	AT1G23080
AT1G21400	AT1G23260
AT1G21450	AT1G23290
AT1G21460	AT1G23300
AT1G21500	AT1G23310
AT1G21600	AT1G23480
AT1G21660	AT1G23490
AT1G21670	AT1G23710
AT1G21680	AT1G23870
AT1G21730	AT1G24160
AT1G21750	AT1G24170
AT1G21770	AT1G24267
AT1G21780	AT1G24300
AT1G21830	AT1G24350
AT1G21910	AT1G24360
AT1G21920	AT1G24440
AT1G21980	AT1G24510
AT1G22020	AT1G24530
AT1G22190	AT1G24706
AT1G22330	AT1G25230
AT1G22360	AT1G25275
AT1G22400	AT1G25277
AT1G22450	AT1G25280
AT1G22490	AT1G25400
AT1G22530	AT1G25425
AT1G22570	AT1G25440
AT1G22610	AT1G25450
AT1G22620	AT1G25490
AT1G22630	AT1G25550
AT1G22640	AT1G25560
AT1G22690	AT1G25570
AT1G22700	AT1G26110
AT1G22710	AT1G26210
AT1G22740	AT1G26270
AT1G22750	AT1G26580
AT1G22840	AT1G26600
AT1G22850	AT1G26630
AT1G22882	AT1G26800
AT1G22885	AT1G26830
AT1G22890	AT1G26850
AT1G22930	AT1G26880
AT1G23020	AT1G26920
AT1G23030	AT1G26945
AT1G23050	AT1G27090
AT1G23080	AT1G27100
AT1G23205	AT1G27200
AT1G23260	AT1G27210
AT1G23290	AT1G27290
AT1G23300	AT1G27300
AT1G23310	AT1G27320
AT1G23480	AT1G27430
AT1G23490	AT1G27460
AT1G23710	AT1G27565
AT1G23740	AT1G27640
AT1G23820	AT1G27650
AT1G23870	AT1G27670
AT1G24020	AT1G27690
AT1G24148	AT1G27730
AT1G24160	AT1G27760
AT1G24170	AT1G27770
AT1G24267	AT1G27780
AT1G24300	AT1G27930
AT1G24350	AT1G27950
AT1G24360	AT1G27970
AT1G24440	AT1G28130
AT1G24510	AT1G28260
AT1G24530	AT1G28265
AT1G24625	AT1G28280
AT1G24706	AT1G28310
AT1G25097	AT1G28330
AT1G25230	AT1G28420
AT1G25275	AT1G28440
AT1G25280	AT1G28520
AT1G25390	AT1G28670
AT1G25400	AT1G29060
AT1G25440	AT1G29070
AT1G25450	AT1G29150
AT1G25470	AT1G29340
AT1G25490	AT1G29350
AT1G25550	AT1G29370
AT1G25560	AT1G29395
AT1G25570	AT1G29400
AT1G26110	AT1G29418
AT1G26190	AT1G29420
AT1G26210	AT1G29430
AT1G26220	AT1G29435
AT1G26250	AT1G29440
AT1G26255	AT1G29450
AT1G26270	AT1G29465
AT1G26600	AT1G29470
AT1G26630	AT1G29510
AT1G26800	AT1G29660
AT1G26830	AT1G29670
AT1G26850	AT1G29690
AT1G26880	AT1G29850
AT1G26920	AT1G29950
AT1G26945	AT1G30200
AT1G27090	AT1G30230
AT1G27100	AT1G30270
AT1G27190	AT1G30330
AT1G27200	AT1G30360
AT1G27210	AT1G30440
AT1G27290	AT1G30470
AT1G27300	AT1G30490
AT1G27320	AT1G30570
AT1G27430	AT1G30590
AT1G27565	AT1G30690
AT1G27595	AT1G30720
AT1G27640	AT1G30820
AT1G27650	AT1G31130
AT1G27670	AT1G31300
AT1G27690	AT1G31320
AT1G27700	AT1G31330
AT1G27730	AT1G31410
AT1G27760	AT1G31420
AT1G27770	AT1G31540
AT1G27930	AT1G31580
AT1G27950	AT1G31812
AT1G27970	AT1G31835
AT1G28120	AT1G31910
AT1G28130	AT1G31920
AT1G28240	AT1G31930
AT1G28260	AT1G31940
AT1G28265	AT1G32050
AT1G28280	AT1G32060
AT1G28310	AT1G32070
AT1G28330	AT1G32130
AT1G28340	AT1G32150
AT1G28440	AT1G32170
AT1G28520	AT1G32190
AT1G28670	AT1G32200
AT1G29070	AT1G32230
AT1G29150	AT1G32360
AT1G29340	AT1G32400
AT1G29350	AT1G32460
AT1G29370	AT1G32470
AT1G29390	AT1G32530
AT1G29395	AT1G32540
AT1G29400	AT1G32630
AT1G29418	AT1G32640
AT1G29420	AT1G32700
AT1G29430	AT1G32790
AT1G29435	AT1G32920
AT1G29440	AT1G32928
AT1G29450	AT1G32930
AT1G29465	AT1G32990
AT1G29470	AT1G33050
AT1G29660	AT1G33055
AT1G29670	AT1G33240
AT1G29900	AT1G33470
AT1G29950	AT1G33590
AT1G30090	AT1G33600
AT1G30130	AT1G33610
AT1G30200	AT1G33780
AT1G30210	AT1G33790
AT1G30230	AT1G33980
AT1G30320	AT1G33990
AT1G30330	AT1G34000
AT1G30360	AT1G34010
AT1G30470	AT1G34190
AT1G30490	AT1G34260
AT1G30580	AT1G34320
AT1G30590	AT1G34370
AT1G30690	AT1G34430
AT1G30820	AT1G34550
AT1G31130	AT1G34760
AT1G31220	AT1G34780
AT1G31300	AT1G34967
AT1G31320	AT1G35140
AT1G31330	AT1G35350
AT1G31410	AT1G35515
AT1G31420	AT1G35516
AT1G31540	AT1G35580
AT1G31580	AT1G35600
AT1G31650	AT1G35612
AT1G31812	AT1G35670
AT1G31835	AT1G35680
AT1G31910	AT1G35710
AT1G31920	AT1G36050
AT1G31940	AT1G36060
AT1G32050	AT1G36160
AT1G32060	AT1G36520
AT1G32070	AT1G36720
AT1G32130	AT1G36730
AT1G32170	AT1G36990
AT1G32190	AT1G37130
AT1G32200	AT1G38158
AT1G32230	AT1G38194
AT1G32360	AT1G39110
AT1G32400	AT1G40095
AT1G32460	AT1G40105
AT1G32470	AT1G40117
AT1G32520	AT1G40119
AT1G32540	AT1G42365
AT1G32630	AT1G42370
AT1G32640	AT1G42430
AT1G32700	AT1G42470
AT1G32790	AT1G42550
AT1G32920	AT1G42960
AT1G32928	AT1G42990
AT1G32930	AT1G43170
AT1G32990	AT1G43190
AT1G33050	AT1G43670
AT1G33055	AT1G43675
AT1G33230	AT1G43745
AT1G33240	AT1G43850
AT1G33470	AT1G43890
AT1G33590	AT1G44000
AT1G33600	AT1G44350
AT1G33610	AT1G44446
AT1G33780	AT1G45000
AT1G33790	AT1G45145
AT1G33811	AT1G45215
AT1G33980	AT1G45230
AT1G33990	AT1G45688
AT1G34000	AT1G47128
AT1G34010	AT1G47380
AT1G34030	AT1G47530
AT1G34190	AT1G47830
AT1G34260	AT1G47970
AT1G34270	AT1G48040
AT1G34300	AT1G48110
AT1G34320	AT1G48300
AT1G34370	AT1G48350
AT1G34430	AT1G48410
AT1G34470	AT1G48480
AT1G34760	AT1G48610
AT1G34780	AT1G48620
AT1G35140	AT1G48840
AT1G35160	AT1G48920
AT1G35340	AT1G49032
AT1G35350	AT1G49200
AT1G35515	AT1G49205
AT1G35516	AT1G49240
AT1G35580	AT1G49300
AT1G35612	AT1G49480
AT1G35670	AT1G49510
AT1G35680	AT1G49590
AT1G36050	AT1G49650
AT1G36060	AT1G49660
AT1G36160	AT1G49730
AT1G36520	AT1G49760
AT1G36590	AT1G49780
AT1G36730	AT1G49850
AT1G36990	AT1G49890
AT1G37130	AT1G49970
AT1G39110	AT1G49975
AT1G41880	AT1G50010
AT1G42430	AT1G50020
AT1G42540	AT1G50040
AT1G42550	AT1G50200
AT1G42960	AT1G50370
AT1G42970	AT1G50460
AT1G42990	AT1G50480
AT1G43170	AT1G50570
AT1G43190	AT1G50600
AT1G43560	AT1G50620
AT1G43670	AT1G50640
AT1G43675	AT1G50732
AT1G43745	AT1G50900
AT1G43750	AT1G50910
AT1G43850	AT1G50920
AT1G44000	AT1G51060
AT1G44350	AT1G51070
AT1G44446	AT1G51200
AT1G44575	AT1G51350
AT1G44760	AT1G51390
AT1G45145	AT1G51400
AT1G45160	AT1G51402
AT1G45163	AT1G51500
AT1G45165	AT1G51570
AT1G45230	AT1G51690
AT1G45688	AT1G51700
AT1G45976	AT1G51720
AT1G47128	AT1G51745
AT1G47380	AT1G51940
AT1G47420	AT1G51950
AT1G47520	AT1G51980
AT1G47530	AT1G52140
AT1G47970	AT1G52190
AT1G48110	AT1G52220
AT1G48300	AT1G52230
AT1G48320	AT1G52240
AT1G48350	AT1G52245
AT1G48410	AT1G52300
AT1G48440	AT1G52342
AT1G48480	AT1G52360
AT1G48540	AT1G52740
AT1G48610	AT1G52905
AT1G48620	AT1G53170
AT1G48900	AT1G53180
AT1G48920	AT1G53210
AT1G49032	AT1G53230
AT1G49130	AT1G53240
AT1G49200	AT1G53300
AT1G49205	AT1G53320
AT1G49240	AT1G53380
AT1G49245	AT1G53400
AT1G49510	AT1G53430
AT1G49590	AT1G53440
AT1G49650	AT1G53500
AT1G49660	AT1G53510
AT1G49730	AT1G53570
AT1G49750	AT1G53580
AT1G49760	AT1G53730
AT1G49780	AT1G53750
AT1G49850	AT1G53800
AT1G49890	AT1G53870
AT1G49970	AT1G53890
AT1G49975	AT1G53910
AT1G50010	AT1G54010
AT1G50020	AT1G54080
AT1G50040	AT1G54100
AT1G50200	AT1G54130
AT1G50250	AT1G54170
AT1G50370	AT1G54270
AT1G50420	AT1G54320
AT1G50480	AT1G54410
AT1G50570	AT1G54490
AT1G50600	AT1G54500
AT1G50640	AT1G54580
AT1G50732	AT1G54630
AT1G50900	AT1G54690
AT1G50910	AT1G54710
AT1G50920	AT1G54740
AT1G51060	AT1G54780
AT1G51070	AT1G54820
AT1G51170	AT1G55110
AT1G51200	AT1G55270
AT1G51390	AT1G55300
AT1G51400	AT1G55325
AT1G51402	AT1G55330
AT1G51500	AT1G55335
AT1G51570	AT1G55340
AT1G51660	AT1G55360
AT1G51690	AT1G55370
AT1G51700	AT1G55390
AT1G51740	AT1G55450
AT1G51760	AT1G55490
AT1G51940	AT1G55510
AT1G51950	AT1G55520
AT1G51980	AT1G55530
AT1G52140	AT1G55670
AT1G52150	AT1G55673
AT1G52190	AT1G55680
AT1G52220	AT1G55803
AT1G52230	AT1G55805
AT1G52240	AT1G55810
AT1G52245	AT1G55840
AT1G52300	AT1G55860
AT1G52342	AT1G55920
AT1G52670	AT1G56045
AT1G52720	AT1G56070
AT1G52740	AT1G56090
AT1G52905	AT1G56200
AT1G53170	AT1G56280
AT1G53210	AT1G56340
AT1G53230	AT1G56510
AT1G53240	AT1G56660
AT1G53300	AT1G57660
AT1G53320	AT1G57680
AT1G53380	AT1G57720
AT1G53400	AT1G57990
AT1G53430	AT1G58030
AT1G53440	AT1G58180
AT1G53500	AT1G58200
AT1G53510	AT1G58250
AT1G53570	AT1G58270
AT1G53580	AT1G58290
AT1G53730	AT1G58360
AT1G53750	AT1G58602
AT1G53800	AT1G58766
AT1G53840	AT1G58807
AT1G53870	AT1G58848
AT1G53875	AT1G58936
AT1G53887	AT1G59124
AT1G53890	AT1G59218
AT1G54010	AT1G59590
AT1G54080	AT1G59710
AT1G54100	AT1G59750
AT1G54130	AT1G59870
AT1G54200	AT1G60000
AT1G54270	AT1G60010
AT1G54320	AT1G60140
AT1G54410	AT1G60550
AT1G54490	AT1G60800
AT1G54500	AT1G60870
AT1G54580	AT1G60940
AT1G54630	AT1G61040
AT1G54680	AT1G61100
AT1G54690	AT1G61140
AT1G54710	AT1G61190
AT1G54740	AT1G61250
AT1G54780	AT1G61340
AT1G54820	AT1G61580
AT1G55110	AT1G61660
AT1G55190	AT1G61667
AT1G55270	AT1G61730
AT1G55300	AT1G61740
AT1G55310	AT1G61900
AT1G55325	AT1G62020
AT1G55330	AT1G62180
AT1G55335	AT1G62300
AT1G55360	AT1G62380
AT1G55370	AT1G62422
AT1G55490	AT1G62440
AT1G55530	AT1G62510
AT1G55670	AT1G62515
AT1G55673	AT1G62750
AT1G55680	AT1G62760
AT1G55803	AT1G63090
AT1G55805	AT1G63260
AT1G55810	AT1G63430
AT1G55840	AT1G63500
AT1G55860	AT1G63680
AT1G55920	AT1G63690
AT1G55960	AT1G63700
AT1G56045	AT1G63800
AT1G56070	AT1G63840
AT1G56200	AT1G63860
AT1G56330	AT1G63880
AT1G56340	AT1G63900
AT1G56510	AT1G64040
AT1G56520	AT1G64090
AT1G56570	AT1G64140
AT1G56580	AT1G64230
AT1G56660	AT1G64500
AT1G56700	AT1G64510
AT1G56720	AT1G64530
AT1G57610	AT1G64640
AT1G57660	AT1G64660
AT1G57680	AT1G64710
AT1G57850	AT1G64720
AT1G57990	AT1G64860
AT1G58080	AT1G64950
AT1G58100	AT1G64980
AT1G58180	AT1G65220
AT1G58200	AT1G65230
AT1G58220	AT1G65260
AT1G58223	AT1G65295
AT1G58270	AT1G65320
AT1G58290	AT1G65440
AT1G58360	AT1G65510
AT1G58440	AT1G65590
AT1G58602	AT1G65840
AT1G58807	AT1G65845
AT1G58848	AT1G65930
AT1G58889	AT1G66070
AT1G59124	AT1G66100
AT1G59218	AT1G66130
AT1G59650	AT1G66140
AT1G59700	AT1G66150
AT1G59710	AT1G66160
AT1G59750	AT1G66180
AT1G59870	AT1G66200
AT1G59890	AT1G66230
AT1G59900	AT1G66240
AT1G60000	AT1G66260
AT1G60010	AT1G66330
AT1G60140	AT1G66410
AT1G60550	AT1G66500
AT1G60800	AT1G66670
AT1G60870	AT1G66740
AT1G60940	AT1G66760
AT1G61040	AT1G66890
AT1G61100	AT1G66900
AT1G61140	AT1G66940
AT1G61150	AT1G67050
AT1G61190	AT1G67070
AT1G61310	AT1G67230
AT1G61580	AT1G67265
AT1G61660	AT1G67310
AT1G61667	AT1G67340
AT1G61730	AT1G67430
AT1G61740	AT1G67480
AT1G61780	AT1G67580
AT1G61900	AT1G67700
AT1G62020	AT1G67730
AT1G62030	AT1G67740
AT1G62180	AT1G67880
AT1G62300	AT1G67900
AT1G62380	AT1G68000
AT1G62422	AT1G68010
AT1G62510	AT1G68020
AT1G62515	AT1G68130
AT1G62630	AT1G68140
AT1G62640	AT1G68190
AT1G62750	AT1G68370
AT1G63090	AT1G68400
AT1G63260	AT1G68410
AT1G63360	AT1G68440
AT1G63430	AT1G68490
AT1G63500	AT1G68510
AT1G63680	AT1G68520
AT1G63690	AT1G68530
AT1G63700	AT1G68550
AT1G63800	AT1G68560
AT1G63840	AT1G68580
AT1G63880	AT1G68585
AT1G63900	AT1G68590
AT1G64090	AT1G68620
AT1G64140	AT1G68670
AT1G64230	AT1G69010
AT1G64355	AT1G69040
AT1G64430	AT1G69160
AT1G64500	AT1G69270
AT1G64510	AT1G69420
AT1G64620	AT1G69490
AT1G64630	AT1G69530
AT1G64640	AT1G69570
AT1G64660	AT1G69620
AT1G64710	AT1G69640
AT1G64720	AT1G69690
AT1G64750	AT1G69740
AT1G64860	AT1G69760
AT1G64900	AT1G69780
AT1G64950	AT1G69800
AT1G64980	AT1G69830
AT1G65010	AT1G69850
AT1G65230	AT1G69890
AT1G65290	AT1G70000
AT1G65295	AT1G70060
AT1G65320	AT1G70070
AT1G65520	AT1G70090
AT1G65590	AT1G70100
AT1G65840	AT1G70160
AT1G65845	AT1G70210
AT1G65930	AT1G70230
AT1G66070	AT1G70290
AT1G66100	AT1G70300
AT1G66130	AT1G70320
AT1G66140	AT1G70370
AT1G66150	AT1G70410
AT1G66180	AT1G70490
AT1G66200	AT1G70520
AT1G66230	AT1G70600
AT1G66240	AT1G70650
AT1G66260	AT1G70660
AT1G66330	AT1G70700
AT1G66350	AT1G70780
AT1G66400	AT1G70895
AT1G66410	AT1G70940
AT1G66500	AT1G71010
AT1G66740	AT1G71020
AT1G66760	AT1G71030
AT1G66890	AT1G71070
AT1G66900	AT1G71500
AT1G66940	AT1G71695
AT1G67050	AT1G71697
AT1G67190	AT1G71880
AT1G67230	AT1G71950
AT1G67265	AT1G71970
AT1G67310	AT1G71980
AT1G67340	AT1G72010
AT1G67430	AT1G72060
AT1G67480	AT1G72070
AT1G67580	AT1G72180
AT1G67590	AT1G72300
AT1G67700	AT1G72340
AT1G67730	AT1G72370
AT1G67740	AT1G72416
AT1G67840	AT1G72430
AT1G67880	AT1G72450
AT1G67890	AT1G72510
AT1G67900	AT1G72630
AT1G67930	AT1G72645
AT1G68010	AT1G72650
AT1G68020	AT1G72710
AT1G68130	AT1G72750
AT1G68140	AT1G72755
AT1G68190	AT1G72770
AT1G68370	AT1G72790
AT1G68400	AT1G72820
AT1G68410	AT1G72880
AT1G68440	AT1G73110
AT1G68490	AT1G73230
AT1G68510	AT1G73480
AT1G68520	AT1G73500
AT1G68530	AT1G73540
AT1G68550	AT1G73730
AT1G68560	AT1G73740
AT1G68580	AT1G73830
AT1G68585	AT1G73885
AT1G68590	AT1G73920
AT1G68660	AT1G74050
AT1G68670	AT1G74100
AT1G68830	AT1G74380
AT1G68920	AT1G74470
AT1G69040	AT1G74480
AT1G69060	AT1G74670
AT1G69160	AT1G74675
AT1G69410	AT1G74730
AT1G69420	AT1G74840
AT1G69490	AT1G74880
AT1G69530	AT1G74910
AT1G69550	AT1G74940
AT1G69570	AT1G74960
AT1G69620	AT1G75080
AT1G69640	AT1G75180
AT1G69690	AT1G75190
AT1G69740	AT1G75210
AT1G69760	AT1G75220
AT1G69780	AT1G75240
AT1G69800	AT1G75340
AT1G69830	AT1G75350
AT1G69850	AT1G75380
AT1G69890	AT1G75410
AT1G69910	AT1G75460
AT1G70000	AT1G75490
AT1G70060	AT1G75500
AT1G70090	AT1G75540
AT1G70100	AT1G75750
AT1G70160	AT1G75760
AT1G70200	AT1G75770
AT1G70210	AT1G75800
AT1G70230	AT1G75820
AT1G70280	AT1G75840
AT1G70290	AT1G75860
AT1G70300	AT1G75950
AT1G70320	AT1G75960
AT1G70370	AT1G76010
AT1G70410	AT1G76030
AT1G70490	AT1G76080
AT1G70550	AT1G76090
AT1G70600	AT1G76100
AT1G70650	AT1G76110
AT1G70660	AT1G76160
AT1G70700	AT1G76180
AT1G70780	AT1G76360
AT1G70820	AT1G76410
AT1G70895	AT1G76490
AT1G70940	AT1G76520
AT1G71010	AT1G76580
AT1G71020	AT1G76590
AT1G71030	AT1G76600
AT1G71070	AT1G76660
AT1G71360	AT1G76810
AT1G71500	AT1G76880
AT1G71695	AT1G76890
AT1G71860	AT1G76900
AT1G71880	AT1G76930
AT1G71950	AT1G76990
AT1G71970	AT1G77180
AT1G71980	AT1G77210
AT1G72010	AT1G77540
AT1G72020	AT1G77640
AT1G72030	AT1G77680
AT1G72050	AT1G77740
AT1G72060	AT1G77760
AT1G72070	AT1G78000
AT1G72180	AT1G78030
AT1G72300	AT1G78040
AT1G72416	AT1G78080
AT1G72430	AT1G78100
AT1G72450	AT1G78150
AT1G72510	AT1G78170
AT1G72630	AT1G78240
AT1G72640	AT1G78260
AT1G72645	AT1G78300
AT1G72650	AT1G78420
AT1G72710	AT1G78460
AT1G72750	AT1G78600
AT1G72755	AT1G78700
AT1G72770	AT1G78820
AT1G72790	AT1G78830
AT1G72820	AT1G78850
AT1G72880	AT1G78890
AT1G73100	AT1G78900
AT1G73110	AT1G79000
AT1G73230	AT1G79040
AT1G73240	AT1G79050
AT1G73430	AT1G79090
AT1G73480	AT1G79160
AT1G73490	AT1G79340
AT1G73500	AT1G79520
AT1G73540	AT1G79530
AT1G73660	AT1G79600
AT1G73730	AT1G79660
AT1G73830	AT1G79690
AT1G73885	AT1G79700
AT1G73920	AT1G79720
AT1G74050	AT1G79840
AT1G74070	AT1G79850
AT1G74100	AT1G79930
AT1G74170	AT1G79940
AT1G74380	AT1G79970
AT1G74450	AT1G79985
AT1G74470	AT1G80020
AT1G74480	AT1G80040
AT1G74670	AT1G80070
AT1G74675	AT1G80180
AT1G74730	AT1G80380
AT1G74790	AT1G80410
AT1G74840	AT1G80420
AT1G74850	AT1G80460
AT1G74880	AT1G80510
AT1G74910	AT1G80640
AT1G74940	AT1G80650
AT1G74960	AT1G80840
AT1G74970	AT1G80940
AT1G75020	AT2G01026
AT1G75100	AT2G01028
AT1G75180	AT2G01034
AT1G75190	AT2G01037
AT1G75210	AT2G01090
AT1G75220	AT2G01100
AT1G75240	AT2G01140
AT1G75340	AT2G01190
AT1G75350	AT2G01290
AT1G75380	AT2G01420
AT1G75400	AT2G01450
AT1G75410	AT2G01480
AT1G75440	AT2G01570
AT1G75450	AT2G01600
AT1G75460	AT2G01620
AT1G75490	AT2G01630
AT1G75500	AT2G01670
AT1G75540	AT2G01820
AT1G75690	AT2G01860
AT1G75730	AT2G01870
AT1G75750	AT2G01910
AT1G75760	AT2G01930
AT1G75800	AT2G01940
AT1G75820	AT2G01970
AT1G75840	AT2G02070
AT1G75860	AT2G02080
AT1G75880	AT2G02100
AT1G75950	AT2G02160
AT1G76010	AT2G02170
AT1G76030	AT2G02220
AT1G76080	AT2G02450
AT1G76090	AT2G02455
AT1G76100	AT2G02710
AT1G76110	AT2G02760
AT1G76160	AT2G02800
AT1G76180	AT2G02870
AT1G76410	AT2G02950
AT1G76450	AT2G03080
AT1G76460	AT2G03150
AT1G76465	AT2G03310
AT1G76490	AT2G03330
AT1G76520	AT2G03350
AT1G76590	AT2G03440
AT1G76600	AT2G03470
AT1G76660	AT2G03640
AT1G76670	AT2G03730
AT1G76730	AT2G03750
AT1G76810	AT2G03760
AT1G76880	AT2G03890
AT1G76890	AT2G04240
AT1G76900	AT2G04270
AT1G76930	AT2G04378
AT1G76950	AT2G04380
AT1G76990	AT2G04520
AT1G77180	AT2G04550
AT1G77210	AT2G04690
AT1G77610	AT2G04842
AT1G77640	AT2G04880
AT1G77680	AT2G04970
AT1G77740	AT2G05220
AT1G77760	AT2G05230
AT1G77850	AT2G05250
AT1G78030	AT2G05310
AT1G78040	AT2G05380
AT1G78080	AT2G05520
AT1G78100	AT2G05564
AT1G78150	AT2G05620
AT1G78170	AT2G05710
AT1G78230	AT2G05790
AT1G78240	AT2G05920
AT1G78260	AT2G05990
AT1G78300	AT2G06470
AT1G78310	AT2G06510
AT1G78420	AT2G06520
AT1G78460	AT2G06530
AT1G78570	AT2G06850
AT1G78600	AT2G07050
AT1G78700	AT2G07180
AT1G78820	AT2G07420
AT1G78830	AT2G07789
AT1G78850	AT2G10280
AT1G78870	AT2G10410
AT1G78890	AT2G10780
AT1G78900	AT2G11500
AT1G79000	AT2G12210
AT1G79040	AT2G12240
AT1G79050	AT2G12305
AT1G79060	AT2G13370
AT1G79090	AT2G13390
AT1G79160	AT2G13975
AT1G79340	AT2G14080
AT1G79360	AT2G14170
AT1G79520	AT2G14460
AT1G79530	AT2G14850
AT1G79600	AT2G14890
AT1G79630	AT2G14900
AT1G79660	AT2G14910
AT1G79700	AT2G15050
AT1G79720	AT2G15080
AT1G79840	AT2G15090
AT1G79850	AT2G15150
AT1G79870	AT2G15570
AT1G79930	AT2G15580
AT1G79970	AT2G15620
AT1G79990	AT2G15695
AT1G80020	AT2G15880
AT1G80040	AT2G15890
AT1G80070	AT2G15910
AT1G80080	AT2G15960
AT1G80180	AT2G15970
AT1G80280	AT2G16070
AT1G80380	AT2G16250
AT1G80400	AT2G16280
AT1G80420	AT2G16400
AT1G80460	AT2G16500
AT1G80510	AT2G16600
AT1G80610	AT2G16640
AT1G80640	AT2G16950
AT1G80650	AT2G17230
AT1G80840	AT2G17450
AT1G80930	AT2G17550
AT1G80940	AT2G17760
AT2G01090	AT2G17787
AT2G01100	AT2G17870
AT2G01140	AT2G17880
AT2G01180	AT2G17972
AT2G01190	AT2G17975
AT2G01260	AT2G18020
AT2G01290	AT2G18090
AT2G01410	AT2G18160
AT2G01420	AT2G18270
AT2G01450	AT2G18280
AT2G01570	AT2G18300
AT2G01600	AT2G18560
AT2G01620	AT2G18670
AT2G01630	AT2G18690
AT2G01670	AT2G18700
AT2G01690	AT2G18710
AT2G01820	AT2G18750
AT2G01860	AT2G18790
AT2G01870	AT2G18890
AT2G01910	AT2G18910
AT2G01930	AT2G18960
AT2G01940	AT2G19270
AT2G01970	AT2G19760
AT2G02060	AT2G19790
AT2G02070	AT2G19810
AT2G02080	AT2G19830
AT2G02090	AT2G19880
AT2G02100	AT2G20050
AT2G02130	AT2G20120
AT2G02160	AT2G20180
AT2G02220	AT2G20190
AT2G02450	AT2G20230
AT2G02455	AT2G20260
AT2G02490	AT2G20270
AT2G02493	AT2G20610
AT2G02710	AT2G20820
AT2G02760	AT2G20890
AT2G02870	AT2G20960
AT2G02950	AT2G20990
AT2G03120	AT2G21120
AT2G03140	AT2G21140
AT2G03150	AT2G21160
AT2G03350	AT2G21170
AT2G03410	AT2G21185
AT2G03420	AT2G21210
AT2G03440	AT2G21380
AT2G03470	AT2G21390
AT2G03550	AT2G21470
AT2G03640	AT2G21520
AT2G03680	AT2G21580
AT2G03730	AT2G21595
AT2G03750	AT2G21600
AT2G03760	AT2G21660
AT2G03890	AT2G21870
AT2G04240	AT2G22010
AT2G04270	AT2G22080
AT2G04378	AT2G22125
AT2G04380	AT2G22170
AT2G04410	AT2G22300
AT2G04520	AT2G22360
AT2G04550	AT2G22430
AT2G04690	AT2G22540
AT2G04790	AT2G22640
AT2G04795	AT2G22690
AT2G04842	AT2G22720
AT2G04880	AT2G22780
AT2G04970	AT2G22800
AT2G05185	AT2G22840
AT2G05220	AT2G22860
AT2G05310	AT2G22980
AT2G05380	AT2G22990
AT2G05520	AT2G23070
AT2G05620	AT2G23090
AT2G05710	AT2G23100
AT2G05790	AT2G23118
AT2G05920	AT2G23120
AT2G05990	AT2G23130
AT2G06510	AT2G23140
AT2G06520	AT2G23170
AT2G06530	AT2G23290
AT2G06850	AT2G23320
AT2G06950	AT2G23350
AT2G07050	AT2G23430
AT2G07180	AT2G23450
AT2G09800	AT2G23460
AT2G10410	AT2G23600
AT2G12461	AT2G23670
AT2G13370	AT2G23720
AT2G13390	AT2G23760
AT2G13975	AT2G23770
AT2G14080	AT2G23780
AT2G14170	AT2G23790
AT2G14460	AT2G23810
AT2G14835	AT2G23820
AT2G14850	AT2G24050
AT2G14890	AT2G24090
AT2G14900	AT2G24240
AT2G14910	AT2G24270
AT2G15020	AT2G24280
AT2G15050	AT2G24360
AT2G15080	AT2G24550
AT2G15090	AT2G24570
AT2G15530	AT2G24790
AT2G15570	AT2G25070
AT2G15580	AT2G25080
AT2G15620	AT2G25180
AT2G15695	AT2G25200
AT2G15790	AT2G25210
AT2G15800	AT2G25250
AT2G15880	AT2G25430
AT2G15890	AT2G25450
AT2G15910	AT2G25490
AT2G15960	AT2G25670
AT2G15970	AT2G25735
AT2G16070	AT2G25770
AT2G16280	AT2G25780
AT2G16400	AT2G25800
AT2G16420	AT2G25970
AT2G16500	AT2G26080
AT2G16510	AT2G26110
AT2G16600	AT2G26140
AT2G16640	AT2G26190
AT2G16832	AT2G26250
AT2G16860	AT2G26280
AT2G17230	AT2G26500
AT2G17450	AT2G26560
AT2G17540	AT2G26570
AT2G17550	AT2G26600
AT2G17780	AT2G26640
AT2G17787	AT2G26660
AT2G17870	AT2G26670
AT2G17880	AT2G26695
AT2G17972	AT2G26710
AT2G17975	AT2G26900
AT2G17980	AT2G26975
AT2G18020	AT2G26980
AT2G18050	AT2G26990
AT2G18090	AT2G27030
AT2G18160	AT2G27050
AT2G18170	AT2G27060
AT2G18270	AT2G27080
AT2G18280	AT2G27090
AT2G18300	AT2G27150
AT2G18560	AT2G27260
AT2G18670	AT2G27310
AT2G18690	AT2G27350
AT2G18700	AT2G27385
AT2G18710	AT2G27500
AT2G18750	AT2G27530
AT2G18790	AT2G27580
AT2G18910	AT2G27600
AT2G18915	AT2G27720
AT2G18940	AT2G27730
AT2G18960	AT2G27770
AT2G19270	AT2G27820
AT2G19310	AT2G27830
AT2G19570	AT2G27860
AT2G19750	AT2G27950
AT2G19760	AT2G27980
AT2G19790	AT2G28110
AT2G19810	AT2G28120
AT2G19830	AT2G28150
AT2G19880	AT2G28190
AT2G20000	AT2G28200
AT2G20050	AT2G28290
AT2G20120	AT2G28305
AT2G20180	AT2G28350
AT2G20190	AT2G28400
AT2G20230	AT2G28470
AT2G20260	AT2G28550
AT2G20270	AT2G28605
AT2G20300	AT2G28630
AT2G20500	AT2G28720
AT2G20570	AT2G28740
AT2G20610	AT2G28800
AT2G20680	AT2G28840
AT2G20830	AT2G28930
AT2G20890	AT2G28950
AT2G20960	AT2G29080
AT2G20990	AT2G29190
AT2G21080	AT2G29210
AT2G21120	AT2G29290
AT2G21140	AT2G29450
AT2G21160	AT2G29510
AT2G21170	AT2G29550
AT2G21180	AT2G29650
AT2G21185	AT2G29670
AT2G21200	AT2G30010
AT2G21210	AT2G30040
AT2G21330	AT2G30110
AT2G21380	AT2G30200
AT2G21390	AT2G30230
AT2G21470	AT2G30250
AT2G21520	AT2G30440
AT2G21595	AT2G30470
AT2G21600	AT2G30590
AT2G21660	AT2G30620
AT2G21870	AT2G30700
AT2G22010	AT2G30860
AT2G22080	AT2G30870
AT2G22125	AT2G30930
AT2G22170	AT2G30950
AT2G22300	AT2G30970
AT2G22430	AT2G30980
AT2G22540	AT2G30990
AT2G22720	AT2G31010
AT2G22770	AT2G31070
AT2G22780	AT2G31090
AT2G22800	AT2G31100
AT2G22840	AT2G31360
AT2G22980	AT2G31370
AT2G22990	AT2G31380
AT2G23070	AT2G31400
AT2G23090	AT2G31510
AT2G23118	AT2G31570
AT2G23120	AT2G31680
AT2G23130	AT2G31750
AT2G23140	AT2G31800
AT2G23170	AT2G31810
AT2G23180	AT2G31820
AT2G23200	AT2G31880
AT2G23290	AT2G31955
AT2G23320	AT2G31960
AT2G23430	AT2G32010
AT2G23450	AT2G32080
AT2G23460	AT2G32090
AT2G23600	AT2G32100
AT2G23610	AT2G32150
AT2G23670	AT2G32480
AT2G23760	AT2G32560
AT2G23770	AT2G32660
AT2G23790	AT2G32690
AT2G23810	AT2G32700
AT2G24050	AT2G32710
AT2G24090	AT2G32880
AT2G24180	AT2G32970
AT2G24240	AT2G33040
AT2G24270	AT2G33120
AT2G24280	AT2G33150
AT2G24360	AT2G33310
AT2G24420	AT2G33390
AT2G24540	AT2G33540
AT2G24550	AT2G33700
AT2G24570	AT2G33800
AT2G24790	AT2G33810
AT2G25070	AT2G33830
AT2G25080	AT2G34100
AT2G25169	AT2G34130
AT2G25170	AT2G34250
AT2G25180	AT2G34510
AT2G25200	AT2G34590
AT2G25210	AT2G34620
AT2G25250	AT2G34710
AT2G25430	AT2G34770
AT2G25450	AT2G35050
AT2G25490	AT2G35230
AT2G25510	AT2G35260
AT2G25670	AT2G35410
AT2G25735	AT2G35470
AT2G25770	AT2G35680
AT2G25800	AT2G35710
AT2G25970	AT2G35750
AT2G26080	AT2G35780
AT2G26110	AT2G35795
AT2G26140	AT2G35800
AT2G26190	AT2G35830
AT2G26215	AT2G35880
AT2G26250	AT2G35930
AT2G26280	AT2G35935
AT2G26500	AT2G35940
AT2G26510	AT2G36000
AT2G26600	AT2G36026
AT2G26640	AT2G36030
AT2G26670	AT2G36050
AT2G26680	AT2G36080
AT2G26695	AT2G36220
AT2G26710	AT2G36300
AT2G26740	AT2G36310
AT2G26770	AT2G36320
AT2G26890	AT2G36400
AT2G26920	AT2G36410
AT2G26975	AT2G36460
AT2G26980	AT2G36530
AT2G26990	AT2G36690
AT2G27030	AT2G36830
AT2G27050	AT2G36880
AT2G27080	AT2G36950
AT2G27090	AT2G36990
AT2G27230	AT2G37035
AT2G27260	AT2G37170
AT2G27310	AT2G37220
AT2G27350	AT2G37250
AT2G27385	AT2G37410
AT2G27500	AT2G37470
AT2G27530	AT2G37480
AT2G27580	AT2G37520
AT2G27600	AT2G37570
AT2G27720	AT2G37630
AT2G27770	AT2G37640
AT2G27820	AT2G37660
AT2G27830	AT2G37678
AT2G27860	AT2G37940
AT2G27900	AT2G38040
AT2G27950	AT2G38120
AT2G27980	AT2G38140
AT2G28050	AT2G38170
AT2G28080	AT2G38210
AT2G28120	AT2G38230
AT2G28150	AT2G38310
AT2G28190	AT2G38360
AT2G28200	AT2G38400
AT2G28305	AT2G38470
AT2G28330	AT2G38540
AT2G28350	AT2G38560
AT2G28400	AT2G38820
AT2G28470	AT2G38870
AT2G28550	AT2G39010
AT2G28605	AT2G39200
AT2G28630	AT2G39360
AT2G28720	AT2G39390
AT2G28740	AT2G39400
AT2G28800	AT2G39460
AT2G28840	AT2G39518
AT2G28870	AT2G39520
AT2G28890	AT2G39570
AT2G28910	AT2G39660
AT2G28930	AT2G39700
AT2G28950	AT2G39705
AT2G29080	AT2G39720
AT2G29180	AT2G39730
AT2G29190	AT2G39770
AT2G29210	AT2G39800
AT2G29290	AT2G39870
AT2G29360	AT2G39940
AT2G29450	AT2G39950
AT2G29510	AT2G39980
AT2G29550	AT2G40020
AT2G29630	AT2G40060
AT2G29650	AT2G40140
AT2G29660	AT2G40270
AT2G29670	AT2G40330
AT2G29970	AT2G40380
AT2G30010	AT2G40410
AT2G30020	AT2G40420
AT2G30040	AT2G40475
AT2G30110	AT2G40490
AT2G30200	AT2G40610
AT2G30230	AT2G40880
AT2G30250	AT2G40940
AT2G30270	AT2G41010
AT2G30440	AT2G41100
AT2G30470	AT2G41105
AT2G30530	AT2G41110
AT2G30590	AT2G41140
AT2G30620	AT2G41170
AT2G30630	AT2G41250
AT2G30700	AT2G41410
AT2G30740	AT2G41420
AT2G30860	AT2G41530
AT2G30870	AT2G41560
AT2G30930	AT2G41640
AT2G30950	AT2G41650
AT2G30970	AT2G41680
AT2G30980	AT2G41740
AT2G30990	AT2G41870
AT2G31010	AT2G41900
AT2G31070	AT2G41940
AT2G31090	AT2G41945
AT2G31280	AT2G41960
AT2G31360	AT2G41980
AT2G31370	AT2G42030
AT2G31380	AT2G42040
AT2G31390	AT2G42190
AT2G31400	AT2G42280
AT2G31510	AT2G42300
AT2G31570	AT2G42380
AT2G31680	AT2G42500
AT2G31750	AT2G42580
AT2G31800	AT2G42590
AT2G31810	AT2G42620
AT2G31820	AT2G42690
AT2G31880	AT2G42750
AT2G31955	AT2G42810
AT2G32010	AT2G42840
AT2G32090	AT2G42880
AT2G32100	AT2G42900
AT2G32150	AT2G43010
AT2G32480	AT2G43030
AT2G32560	AT2G43040
AT2G32690	AT2G43060
AT2G32700	AT2G43080
AT2G32710	AT2G43160
AT2G32765	AT2G43290
AT2G32800	AT2G43330
AT2G32850	AT2G43340
AT2G32880	AT2G43350
AT2G32910	AT2G43360
AT2G32970	AT2G43400
AT2G33120	AT2G43410
AT2G33150	AT2G43560
AT2G33170	AT2G43680
AT2G33310	AT2G43710
AT2G33390	AT2G43790
AT2G33480	AT2G43820
AT2G33540	AT2G43910
AT2G33700	AT2G43950
AT2G33800	AT2G43970
AT2G33810	AT2G44080
AT2G33830	AT2G44090
AT2G33855	AT2G44100
AT2G34250	AT2G44130
AT2G34340	AT2G44140
AT2G34410	AT2G44310
AT2G34510	AT2G44350
AT2G34590	AT2G44490
AT2G34600	AT2G44500
AT2G34620	AT2G44520
AT2G34630	AT2G44670
AT2G34710	AT2G44680
AT2G34770	AT2G44730
AT2G35050	AT2G44735
AT2G35170	AT2G44790
AT2G35230	AT2G44900
AT2G35260	AT2G44910
AT2G35370	AT2G44920
AT2G35410	AT2G44950
AT2G35470	AT2G45160
AT2G35680	AT2G45190
AT2G35710	AT2G45210
AT2G35750	AT2G45220
AT2G35780	AT2G45340
AT2G35795	AT2G45450
AT2G35800	AT2G45590
AT2G35830	AT2G45600
AT2G35880	AT2G45620
AT2G35910	AT2G45660
AT2G35940	AT2G45740
AT2G36000	AT2G45810
AT2G36026	AT2G45820
AT2G36030	AT2G45850
AT2G36050	AT2G45970
AT2G36080	AT2G45980
AT2G36220	AT2G46030
AT2G36320	AT2G46220
AT2G36400	AT2G46225
AT2G36410	AT2G46310
AT2G36460	AT2G46320
AT2G36530	AT2G46330
AT2G36630	AT2G46340
AT2G36830	AT2G46370
AT2G36835	AT2G46490
AT2G36880	AT2G46510
AT2G36950	AT2G46550
AT2G36990	AT2G46600
AT2G37030	AT2G46610
AT2G37035	AT2G46690
AT2G37110	AT2G46710
AT2G37170	AT2G46780
AT2G37220	AT2G46800
AT2G37250	AT2G46820
AT2G37410	AT2G47070
AT2G37450	AT2G47160
AT2G37470	AT2G47170
AT2G37480	AT2G47400
AT2G37570	AT2G47440
AT2G37630	AT2G47450
AT2G37640	AT2G47490
AT2G37660	AT2G47590
AT2G37678	AT2G47700
AT2G37710	AT2G47730
AT2G37940	AT2G47900
AT2G38040	AT2G47940
AT2G38120	AT2G48020
AT2G38140	AT2G48030
AT2G38170	AT3G01090
AT2G38210	AT3G01120
AT2G38230	AT3G01280
AT2G38310	AT3G01290
AT2G38360	AT3G01310
AT2G38400	AT3G01311
AT2G38470	AT3G01470
AT2G38540	AT3G01475
AT2G38560	AT3G01480
AT2G38820	AT3G01490
AT2G39010	AT3G01500
AT2G39020	AT3G01540
AT2G39360	AT3G01660
AT2G39390	AT3G01690
AT2G39400	AT3G02030
AT2G39460	AT3G02040
AT2G39560	AT3G02130
AT2G39570	AT3G02140
AT2G39580	AT3G02150
AT2G39660	AT3G02170
AT2G39700	AT3G02180
AT2G39705	AT3G02250
AT2G39720	AT3G02255
AT2G39730	AT3G02260
AT2G39770	AT3G02360
AT2G39800	AT3G02370
AT2G39870	AT3G02380
AT2G39930	AT3G02390
AT2G39940	AT3G02540
AT2G39950	AT3G02550
AT2G39980	AT3G02560
AT2G39990	AT3G02630
AT2G40020	AT3G02750
AT2G40060	AT3G02780
AT2G40140	AT3G02910
AT2G40270	AT3G03100
AT2G40330	AT3G03140
AT2G40380	AT3G03150
AT2G40400	AT3G03820
AT2G40420	AT3G03830
AT2G40475	AT3G03840
AT2G40490	AT3G03850
AT2G40540	AT3G03870
AT2G40610	AT3G03940
AT2G40765	AT3G03990
AT2G40880	AT3G04000
AT2G40890	AT3G04070
AT2G40940	AT3G04120
AT2G40950	AT3G04290
AT2G41010	AT3G04400
AT2G41090	AT3G04470
AT2G41100	AT3G04490
AT2G41105	AT3G04500
AT2G41110	AT3G04550
AT2G41140	AT3G04605
AT2G41170	AT3G04670
AT2G41250	AT3G04760
AT2G41410	AT3G04790
AT2G41420	AT3G04810
AT2G41530	AT3G04910
AT2G41560	AT3G04920
AT2G41640	AT3G04930
AT2G41680	AT3G04940
AT2G41740	AT3G05020
AT2G41835	AT3G05090
AT2G41870	AT3G05100
AT2G41900	AT3G05120
AT2G41940	AT3G05160
AT2G41945	AT3G05165
AT2G41960	AT3G05200
AT2G41980	AT3G05220
AT2G42040	AT3G05490
AT2G42190	AT3G05530
AT2G42220	AT3G05545
AT2G42230	AT3G05560
AT2G42270	AT3G05840
AT2G42280	AT3G05870
AT2G42300	AT3G05880
AT2G42380	AT3G05900
AT2G42500	AT3G05910
AT2G42580	AT3G05970
AT2G42590	AT3G06060
AT2G42600	AT3G06070
AT2G42620	AT3G06080
AT2G42690	AT3G06085
AT2G42750	AT3G06150
AT2G42840	AT3G06190
AT2G42880	AT3G06330
AT2G42900	AT3G06380
AT2G43010	AT3G06470
AT2G43020	AT3G06483
AT2G43030	AT3G06500
AT2G43060	AT3G06590
AT2G43080	AT3G06650
AT2G43160	AT3G06660
AT2G43290	AT3G06700
AT2G43330	AT3G06740
AT2G43340	AT3G06750
AT2G43350	AT3G06760
AT2G43360	AT3G06770
AT2G43400	AT3G06780
AT2G43410	AT3G06840
AT2G43530	AT3G06850
AT2G43560	AT3G06860
AT2G43680	AT3G06868
AT2G43710	AT3G06870
AT2G43760	AT3G06980
AT2G43820	AT3G07010
AT2G43910	AT3G07230
AT2G43945	AT3G07310
AT2G43950	AT3G07360
AT2G43970	AT3G07390
AT2G44080	AT3G07430
AT2G44090	AT3G07460
AT2G44100	AT3G07470
AT2G44130	AT3G07560
AT2G44140	AT3G07660
AT2G44310	AT3G07670
AT2G44350	AT3G07780
AT2G44430	AT3G07790
AT2G44490	AT3G07810
AT2G44500	AT3G07870
AT2G44600	AT3G08010
AT2G44620	AT3G08030
AT2G44670	AT3G08510
AT2G44680	AT3G08520
AT2G44730	AT3G08530
AT2G44735	AT3G08580
AT2G44770	AT3G08590
AT2G44790	AT3G08600
AT2G44870	AT3G08650
AT2G44910	AT3G08760
AT2G44920	AT3G08850
AT2G45050	AT3G09000
AT2G45070	AT3G09100
AT2G45160	AT3G09200
AT2G45190	AT3G09260
AT2G45210	AT3G09300
AT2G45270	AT3G09370
AT2G45310	AT3G09390
AT2G45340	AT3G09440
AT2G45450	AT3G09630
AT2G45590	AT3G09735
AT2G45620	AT3G09770
AT2G45660	AT3G09840
AT2G45720	AT3G09980
AT2G45740	AT3G10020
AT2G45810	AT3G10060
AT2G45820	AT3G10120
AT2G45850	AT3G10130
AT2G45980	AT3G10230
AT2G46020	AT3G10260
AT2G46030	AT3G10300
AT2G46170	AT3G10370
AT2G46220	AT3G10380
AT2G46225	AT3G10405
AT2G46270	AT3G10525
AT2G46310	AT3G10527
AT2G46320	AT3G10540
AT2G46330	AT3G10650
AT2G46340	AT3G10720
AT2G46370	AT3G10740
AT2G46390	AT3G10760
AT2G46490	AT3G10770
AT2G46510	AT3G10970
AT2G46550	AT3G10985
AT2G46600	AT3G11110
AT2G46610	AT3G11130
AT2G46690	AT3G11170
AT2G46710	AT3G11200
AT2G46720	AT3G11410
AT2G46780	AT3G11440
AT2G46800	AT3G11510
AT2G46810	AT3G11560
AT2G46820	AT3G11620
AT2G46830	AT3G11630
AT2G46870	AT3G11690
AT2G47020	AT3G11700
AT2G47060	AT3G11760
AT2G47070	AT3G11780
AT2G47110	AT3G11810
AT2G47160	AT3G11910
AT2G47170	AT3G11930
AT2G47240	AT3G11940
AT2G47350	AT3G12020
AT2G47400	AT3G12080
AT2G47410	AT3G12120
AT2G47440	AT3G12130
AT2G47450	AT3G12140
AT2G47490	AT3G12150
AT2G47510	AT3G12320
AT2G47560	AT3G12340
AT2G47590	AT3G12360
AT2G47700	AT3G12390
AT2G47730	AT3G12400
AT2G47900	AT3G12490
AT2G47930	AT3G12560
AT2G47935	AT3G12600
AT2G47940	AT3G12610
AT2G47970	AT3G12630
AT2G48010	AT3G12710
AT2G48020	AT3G12740
AT2G48030	AT3G12830
AT3G01090	AT3G12920
AT3G01120	AT3G13040
AT3G01280	AT3G13060
AT3G01290	AT3G13062
AT3G01310	AT3G13110
AT3G01311	AT3G13120
AT3G01319	AT3G13200
AT3G01320	AT3G13300
AT3G01390	AT3G13310
AT3G01470	AT3G13320
AT3G01475	AT3G13360
AT3G01480	AT3G13403
AT3G01490	AT3G13404
AT3G01500	AT3G13430
AT3G01540	AT3G13445
AT3G01660	AT3G13450
AT3G01690	AT3G13460
AT3G01860	AT3G13520
AT3G02030	AT3G13530
AT3G02040	AT3G13570
AT3G02090	AT3G13670
AT3G02110	AT3G13690
AT3G02130	AT3G13720
AT3G02140	AT3G13740
AT3G02150	AT3G13772
AT3G02170	AT3G13790
AT3G02180	AT3G13920
AT3G02230	AT3G13980
AT3G02250	AT3G14010
AT3G02255	AT3G14020
AT3G02260	AT3G14050
AT3G02350	AT3G14067
AT3G02360	AT3G14100
AT3G02370	AT3G14205
AT3G02380	AT3G14230
AT3G02390	AT3G14240
AT3G02540	AT3G14310
AT3G02550	AT3G14350
AT3G02560	AT3G14400
AT3G02630	AT3G14415
AT3G02640	AT3G14420
AT3G02730	AT3G14440
AT3G02750	AT3G14560
AT3G02780	AT3G14770
AT3G02830	AT3G14790
AT3G02880	AT3G14840
AT3G02910	AT3G14990
AT3G03020	AT3G15000
AT3G03050	AT3G15010
AT3G03100	AT3G15070
AT3G03140	AT3G15095
AT3G03150	AT3G15115
AT3G03250	AT3G15190
AT3G03790	AT3G15352
AT3G03820	AT3G15353
AT3G03840	AT3G15356
AT3G03850	AT3G15360
AT3G03870	AT3G15480
AT3G03880	AT3G15500
AT3G03940	AT3G15530
AT3G03990	AT3G15540
AT3G04000	AT3G15570
AT3G04070	AT3G15600
AT3G04120	AT3G15620
AT3G04240	AT3G15630
AT3G04290	AT3G15635
AT3G04400	AT3G15690
AT3G04550	AT3G15730
AT3G04605	AT3G15760
AT3G04630	AT3G15770
AT3G04670	AT3G15810
AT3G04760	AT3G15850
AT3G04790	AT3G15950
AT3G04810	AT3G16000
AT3G04910	AT3G16010
AT3G04920	AT3G16120
AT3G04930	AT3G16130
AT3G04940	AT3G16140
AT3G05020	AT3G16250
AT3G05090	AT3G16270
AT3G05100	AT3G16370
AT3G05120	AT3G16380
AT3G05160	AT3G16400
AT3G05165	AT3G16420
AT3G05200	AT3G16460
AT3G05220	AT3G16500
AT3G05490	AT3G16520
AT3G05500	AT3G16570
AT3G05530	AT3G16630
AT3G05545	AT3G16640
AT3G05590	AT3G16690
AT3G05675	AT3G16720
AT3G05700	AT3G16770
AT3G05840	AT3G16785
AT3G05870	AT3G16850
AT3G05880	AT3G16857
AT3G05900	AT3G16870
AT3G05910	AT3G17020
AT3G05970	AT3G17040
AT3G06060	AT3G17050
AT3G06070	AT3G17090
AT3G06080	AT3G17100
AT3G06085	AT3G17210
AT3G06130	AT3G17390
AT3G06150	AT3G17430
AT3G06190	AT3G17440
AT3G06330	AT3G17510
AT3G06380	AT3G17580
AT3G06470	AT3G17650
AT3G06483	AT3G17655
AT3G06500	AT3G17770
AT3G06540	AT3G17800
AT3G06590	AT3G17810
AT3G06650	AT3G17860
AT3G06670	AT3G18035
AT3G06700	AT3G18050
AT3G06740	AT3G18060
AT3G06750	AT3G18080
AT3G06760	AT3G18290
AT3G06770	AT3G18320
AT3G06780	AT3G18390
AT3G06790	AT3G18490
AT3G06840	AT3G18535
AT3G06850	AT3G18680
AT3G06860	AT3G18740
[truncated: 2,558 more rows]
