# Supplementary material for: Arabidopsis S2Lb links AtCOMPASS-like and SDG2 activity in H3K4me3 independently from histone H2B monoubiquitination
Source: Genome Biol. 2019 May 21;20:100. doi: 10.1186/s13059-019-1705-4 (PMC6528313; doi:10.1186/s13059-019-1705-4)
Supplement: Supplementary file 5 — Table S4. RNA-seq identification of genes differentially expressed in WT and s2lb seedlings by DESeq2. (XLSX 2678 kb) [file 13059_2019_1705_MOESM5_ESM.xlsx]

## Sheet: Legends
Table S4. RNA-seq identification of genes differentially expressed in WT and s2lb-2 seedlings by DESeq2.
1. Non-filtered DESeq2 results.
2. List of differentially expressed genes (DEGs) used for all comparisons.

## Sheet: 1. DESeq2_results
AGI	baseMean	Log2FC	lfcSE	stat	pvalue	FDR
AT1G01010	289.124	0.309694	0.277863	1.11456	0.265041	0.897277
AT1G01020	328.817	-0.193914	0.263057	-0.737155	0.461028	0.999378
AT1G01030	124.233	0.0237236	0.413444	0.0573804	0.954242	0.999378
AT1G01040	1405.98	0.0411232	0.16304	0.252228	0.800865	0.999378
AT1G01050	2607.25	-0.0613636	0.143385	-0.427964	0.668677	0.999378
AT1G01060	845.279	1.61465	0.19187	8.41534	3.91764e-17	1.52425e-14
AT1G01070	353.786	0.0254603	0.260098	0.0978875	0.922022	0.999378
AT1G01080	3325.39	0.0432128	0.138949	0.310998	0.755802	0.999378
AT1G01090	9341.38	0.0425728	0.123961	0.343436	0.731271	0.999378
AT1G01100	7880.24	-0.209622	0.128051	-1.63702	0.101626	0.606688
AT1G01110	114.195	-0.063704	0.417533	-0.152572	0.878736	0.999378
AT1G01120	3603.34	0.41987	0.147649	2.8437	0.00445933	0.0813992
AT1G01130	58.0764	-0.217813	0.571766	-0.380947	0.703242	0.999378
AT1G01140	2739.31	0.442225	0.14342	3.08342	0.00204638	0.0453527
AT1G01150	5.21752	-1.07124	1.83465	-0.583895	0.559291	NA
AT1G01160	562.081	-0.0585957	0.214619	-0.273022	0.784837	0.999378
AT1G01170	809.047	-0.434204	0.193525	-2.24366	0.0248542	0.26501
AT1G01180	370.46	0.366817	0.269761	1.35978	0.173899	0.77583
AT1G01190	146.31	-0.997382	0.376161	-2.65147	0.00801417	0.125188
AT1G01200	80.2427	-0.430523	0.506979	-0.849192	0.395774	0.984008
AT1G01210	234.477	-0.238206	0.30939	-0.769921	0.441347	0.999261
AT1G01220	1292.38	-0.0193698	0.166072	-0.116635	0.907149	0.999378
AT1G01225	131.831	-0.790044	0.401384	-1.9683	0.0490334	0.410239
AT1G01230	668.311	0.0860125	0.202439	0.424881	0.670923	0.999378
AT1G01240	557.929	-0.220846	0.231541	-0.953812	0.340179	0.958123
AT1G01250	55.1813	0.713979	0.589776	1.21059	0.226051	0.851698
AT1G01260	403.512	0.155879	0.242457	0.642913	0.52028	0.999378
AT1G01280	0.258559	1.33	4.96957	0.267629	0.788985	NA
AT1G01290	349.405	0.0505767	0.259095	0.195205	0.845233	0.999378
AT1G01300	3365.86	-0.0070905	0.144286	-0.0491421	0.960806	0.999378
AT1G01305	0	NA	NA	NA	NA	NA
AT1G01310	4.98835	-3.24395	2.17961	-1.48832	0.136667	NA
AT1G01320	15813.7	0.271668	0.12084	2.24815	0.0245665	0.263824
AT1G01335	0	NA	NA	NA	NA	NA
AT1G01340	117.466	0.217107	0.412276	0.526605	0.598468	0.999378
AT1G01350	455.096	0.0588361	0.231928	0.253682	0.799741	0.999378
AT1G01355	0.757031	-2.94383	4.86001	-0.605726	0.544697	NA
AT1G01360	188.366	-0.336097	0.338022	-0.994306	0.320074	0.943535
AT1G01370	204.641	-0.290495	0.321515	-0.903519	0.366251	0.971487
AT1G01380	26.4233	-0.458845	0.844329	-0.543443	0.586825	0.999378
AT1G01390	135.282	-0.77983	0.42285	-1.84423	0.0651503	0.485584
AT1G01400	0	NA	NA	NA	NA	NA
AT1G01410	0	NA	NA	NA	NA	NA
AT1G01420	490.274	-0.298053	0.227528	-1.30996	0.190208	0.805683
AT1G01430	2869.44	0.0699089	0.152879	0.457282	0.647468	0.999378
AT1G01440	667.695	0.0277506	0.202309	0.13717	0.890897	0.999378
AT1G01450	0.478475	0.0316449	4.99125	0.00634007	0.994941	NA
AT1G01453	40.0943	0.0721333	0.686318	0.105102	0.916295	0.999378
AT1G01460	0.232228	-1.24625	4.96466	-0.251024	0.801796	NA
AT1G01470	1823.77	-0.101694	0.153402	-0.662927	0.507377	0.999378
AT1G01480	37.1818	0.859103	0.712128	1.20639	0.227668	0.85334
AT1G01490	1122.37	-0.119199	0.172727	-0.6901	0.490131	0.999378
AT1G01500	748.69	0.115556	0.194676	0.593582	0.552792	0.999378
AT1G01510	1476.36	-0.0711698	0.161893	-0.439609	0.66022	0.999378
AT1G01520	71.9815	1.47708	0.557873	2.64769	0.00810436	0.126035
AT1G01530	0	NA	NA	NA	NA	NA
AT1G01540	2654.77	0.196047	0.14782	1.32626	0.184755	0.7938
AT1G01550	3901.28	-0.301936	0.134787	-2.24009	0.025085	0.266448
AT1G01560	8.78816	1.36725	1.44669	0.945091	0.344612	0.961783
AT1G01570	120.795	0.691778	0.413432	1.67326	0.0942765	0.586149
AT1G01580	2696.75	1.93994	0.153772	12.6157	1.72905e-36	2.79441e-33
AT1G01590	11.0569	3.84089	1.49423	2.57048	0.0101557	0.145447
AT1G01600	204.02	0.11616	0.325016	0.357399	0.720793	0.999378
AT1G01610	2343.84	0.0933992	0.146499	0.637541	0.523773	0.999378
AT1G01620	9948.29	-0.409407	0.143376	-2.85547	0.00429729	0.0792678
AT1G01630	2076.74	0.176113	0.151905	1.15936	0.246308	0.875943
AT1G01640	97.3064	0.245826	0.451656	0.544277	0.586251	0.999378
AT1G01650	878.625	-0.081464	0.185082	-0.440151	0.659828	0.999378
AT1G01660	36.7522	0.314474	0.721335	0.435962	0.662865	0.999378
AT1G01670	24.084	0.367779	0.914411	0.402203	0.687534	0.999378
AT1G01680	5.53984	-0.187429	1.76167	-0.106393	0.915271	NA
AT1G01690	219.617	-0.31367	0.31384	-0.999458	0.317573	0.941338
AT1G01695	16.5472	-0.11845	1.05927	-0.111823	0.910964	0.999378
AT1G01700	56.2182	-0.368362	0.584058	-0.630693	0.528241	0.999378
AT1G01710	1147.78	0.0649814	0.172518	0.376664	0.706423	0.999378
AT1G01715	82.9034	0.0146384	0.484092	0.0302389	0.975877	0.999378
AT1G01720	1264.65	0.00141067	0.172444	0.00818045	0.993473	0.999879
AT1G01725	110.244	0.188063	0.427735	0.439671	0.660176	0.999378
AT1G01730	602.643	-0.08999	0.215576	-0.41744	0.676357	0.999378
AT1G01740	208.242	0.200262	0.322455	0.621055	0.534563	0.999378
AT1G01750	117.335	-0.713393	0.413782	-1.72408	0.0846935	0.553127
AT1G01760	147.206	-0.00597625	0.371194	-0.0161001	0.987155	0.999378
AT1G01770	861.129	0.197727	0.188947	1.04647	0.295345	0.925756
AT1G01780	444.212	-0.109847	0.233748	-0.469938	0.638399	0.999378
AT1G01790	10266.3	-0.0352708	0.123302	-0.286053	0.774838	0.999378
AT1G01800	1818.52	0.308803	0.156233	1.97656	0.0480916	0.405309
AT1G01810	13.0445	0.9415	1.17992	0.797936	0.424908	0.994633
AT1G01820	1155.98	-0.257601	0.174145	-1.47923	0.139079	0.705386
AT1G01830	509.561	-0.182158	0.226869	-0.802923	0.422019	0.994573
AT1G01840	9.96033	0.19212	1.32852	0.144612	0.885017	0.999378
AT1G01860	356.571	-0.285507	0.261282	-1.09272	0.274518	0.907585
AT1G01880	65.6753	-0.488621	0.547574	-0.892338	0.372212	0.974234
AT1G01900	187.036	-0.0580654	0.334192	-0.173749	0.862063	0.999378
AT1G01910	1721.02	-0.0969513	0.155282	-0.624359	0.532392	0.999378
AT1G01920	481.213	-0.149513	0.228455	-0.654452	0.512821	0.999378
AT1G01930	557.17	0.145959	0.215637	0.676874	0.498486	0.999378
AT1G01940	401.649	-0.164454	0.247199	-0.665267	0.50588	0.999378
AT1G01950	901.344	0.263326	0.187668	1.40314	0.160574	0.751036
AT1G01960	4349.3	0.102954	0.132822	0.775127	0.438265	0.997487
AT1G01970	961.918	-0.153132	0.180621	-0.847808	0.396545	0.984008
AT1G01980	5.52923	-0.151909	1.79853	-0.084463	0.932688	NA
AT1G01990	606.937	0.367939	0.214166	1.71801	0.085795	0.557137
AT1G02000	440.874	0.102739	0.236537	0.434344	0.664038	0.999378
AT1G02010	404.931	-0.119915	0.243277	-0.492915	0.622073	0.999378
AT1G02020	750.412	0.116036	0.195262	0.59426	0.552339	0.999378
AT1G02030	14.0566	0.561335	1.13263	0.495602	0.620176	0.999378
AT1G02040	4.42818	0.25639	1.96881	0.130226	0.896388	NA
AT1G02050	194.511	0.035539	0.32809	0.108321	0.913741	0.999378
AT1G02060	202.925	0.104361	0.322477	0.323622	0.746224	0.999378
AT1G02065	25.9612	-0.537187	0.879454	-0.61082	0.541319	0.999378
AT1G02067	0	NA	NA	NA	NA	NA
AT1G02070	4.7263	-0.19642	1.89218	-0.103806	0.917323	NA
AT1G02080	5522.08	0.145357	0.129608	1.12151	0.26207	0.894427
AT1G02090	1465.29	0.170981	0.161183	1.06078	0.288788	0.922945
AT1G02100	904.069	0.081421	0.183477	0.443766	0.657211	0.999378
AT1G02110	989.139	-0.128159	0.18619	-0.688326	0.491248	0.999378
AT1G02120	2028.07	0.105631	0.150813	0.700407	0.483673	0.999378
AT1G02130	1468.68	0.062772	0.162655	0.385921	0.699555	0.999378
AT1G02140	2490.8	0.043351	0.144424	0.300166	0.764051	0.999378
AT1G02145	681.787	0.0280527	0.200944	0.139605	0.888972	0.999378
AT1G02150	5307.88	0.089275	0.132477	0.67389	0.500381	0.999378
AT1G02160	332.428	0.00442311	0.26163	0.0169059	0.986512	0.999378
AT1G02170	1105.71	0.322046	0.173369	1.85757	0.0632298	0.477519
AT1G02180	126.777	-0.196293	0.396907	-0.494557	0.620913	0.999378
AT1G02190	16.3956	-0.0769622	1.06186	-0.0724786	0.942221	0.999378
AT1G02205	758.739	-0.583788	0.219382	-2.66106	0.00778949	0.122774
AT1G02210	0	NA	NA	NA	NA	NA
AT1G02220	217.591	0.0527896	0.312829	0.168749	0.865994	0.999378
AT1G02228	0	NA	NA	NA	NA	NA
AT1G02230	23.4921	0.153248	0.893353	0.171542	0.863797	0.999378
AT1G02250	1.01345	1.7426	4.1679	0.418099	0.675874	NA
AT1G02260	584.152	-0.0899273	0.212674	-0.422841	0.672412	0.999378
AT1G02270	807.189	-0.18574	0.190132	-0.9769	0.328619	0.949314
AT1G02280	2417.53	-0.0967448	0.155934	-0.620421	0.534981	0.999378
AT1G02290	293.404	0.200962	0.275638	0.729081	0.465952	0.999378
AT1G02300	713.292	-0.455116	0.200005	-2.27552	0.0228749	0.252284
AT1G02305	1882.18	0.119542	0.153695	0.777788	0.436694	0.99663
AT1G02310	12.9187	-0.4351	1.18052	-0.368566	0.712452	0.999378
AT1G02320	0	NA	NA	NA	NA	NA
AT1G02330	757.864	-0.0618986	0.193826	-0.319352	0.74946	0.999378
AT1G02335	499.734	0.183285	0.224349	0.816965	0.413949	0.991743
AT1G02340	103.917	0.878874	0.439041	2.00181	0.0453057	0.389253
AT1G02350	72.852	0.223119	0.5139	0.434167	0.664167	0.999378
AT1G02360	684.901	0.480493	0.216439	2.21999	0.0264195	0.274517
AT1G02370	247.991	-0.074399	0.295299	-0.251945	0.801084	0.999378
AT1G02380	148.685	0.474318	0.373815	1.26886	0.204492	0.8272
AT1G02390	105.485	0.956331	0.458947	2.08375	0.0371828	0.344601
AT1G02400	145.079	-0.0165539	0.373353	-0.0443386	0.964635	0.999378
AT1G02405	2.25743	0.329298	2.65596	0.123985	0.901327	NA
AT1G02410	671.99	-0.056579	0.206343	-0.274199	0.783932	0.999378
AT1G02420	27.0433	-0.409196	0.825472	-0.495711	0.620098	0.999378
AT1G02430	7.39247	0.462666	1.55682	0.297187	0.766324	NA
AT1G02440	5.07368	-0.122334	1.85395	-0.0659858	0.947389	NA
AT1G02450	1.43372	0.323468	3.62832	0.0891508	0.928962	NA
AT1G02460	109.627	0.515861	0.443177	1.16401	0.244422	0.872905
AT1G02470	24.3573	0.207931	0.873138	0.238142	0.811771	0.999378
AT1G02475	1655.61	0.155896	0.156928	0.993428	0.320501	0.943778
AT1G02490	3.18762	0.775788	2.3877	0.324911	0.745249	NA
AT1G02500	14007.3	0.166976	0.121514	1.37413	0.169402	0.767701
AT1G02510	0	NA	NA	NA	NA	NA
AT1G02520	595.826	0.154224	0.243737	0.632748	0.526898	0.999378
AT1G02530	4.71264	1.73948	1.97499	0.880754	0.378451	NA
AT1G02540	0	NA	NA	NA	NA	NA
AT1G02550	0	NA	NA	NA	NA	NA
AT1G02560	11625.2	0.0145504	0.123497	0.11782	0.90621	0.999378
AT1G02570	18.4973	0.320544	1.03995	0.308228	0.757908	0.999378
AT1G02575	3.03062	-1.07792	2.37711	-0.45346	0.650218	NA
AT1G02580	3.99774	0.0316318	2.03613	0.0155353	0.987605	NA
AT1G02590	0.258559	1.33	4.96957	0.267629	0.788985	NA
AT1G02610	195.11	-0.654119	0.392655	-1.66589	0.095736	0.589512
AT1G02620	31.3399	-0.901186	0.858354	-1.0499	0.293764	0.925662
AT1G02630	1.71861	1.17485	3.31941	0.353935	0.723388	NA
AT1G02640	1405.43	-0.805673	0.759325	-1.06104	0.288672	0.92283
AT1G02650	82.2581	0.515864	0.510287	1.01093	0.312051	0.937804
AT1G02660	1465.62	-0.542756	0.62317	-0.87096	0.383776	0.978945
AT1G02670	81.5571	0.11977	0.488614	0.245122	0.806362	0.999378
AT1G02680	324.606	-0.0893737	0.270622	-0.330252	0.741209	0.999378
AT1G02690	998.821	-0.0554678	0.178301	-0.31109	0.755732	0.999378
AT1G02700	50.2631	0.00172821	0.632828	0.00273093	0.997821	0.999879
AT1G02705	4.10271	-0.735688	2.13614	-0.344402	0.730544	NA
AT1G02710	0	NA	NA	NA	NA	NA
AT1G02720	431.662	-0.156763	0.23974	-0.653889	0.513183	0.999378
AT1G02730	2637.09	0.00977638	0.158748	0.0615841	0.950894	0.999378
AT1G02740	259.18	-0.0459919	0.289814	-0.158695	0.873909	0.999378
AT1G02750	262.983	-0.0222147	0.288538	-0.0769906	0.938631	0.999378
AT1G02770	16.9101	0.225609	1.03305	0.218392	0.827124	0.999378
AT1G02780	24618.2	0.108665	0.1191	0.912385	0.361566	0.970599
AT1G02790	0.696684	-2.14519	4.91858	-0.43614	0.662735	NA
AT1G02800	64.5448	-0.746257	0.546165	-1.36636	0.171827	0.771784
AT1G02810	361.776	0.0985308	0.275485	0.357663	0.720595	0.999378
AT1G02813	1.80913	1.4317	3.29033	0.435123	0.663473	NA
AT1G02816	374.114	0.266057	0.251195	1.05916	0.289525	0.923615
AT1G02820	239.873	-0.527172	0.312061	-1.68932	0.0911572	0.575831
AT1G02830	1.99503	0.820499	2.8344	0.289479	0.772215	NA
AT1G02840	3067.03	-0.0766278	0.140823	-0.544145	0.586342	0.999378
AT1G02850	843.678	1.27565	0.194917	6.5446	5.96568e-11	1.00271e-08
AT1G02860	289.354	-0.0874162	0.288281	-0.303233	0.761713	0.999378
AT1G02870	567.472	0.0288758	0.214819	0.134419	0.893071	0.999378
AT1G02880	498.817	0.14453	0.226806	0.637241	0.523968	0.999378
AT1G02890	3175.89	-0.0582435	0.138625	-0.420151	0.674375	0.999378
AT1G02900	550.611	-0.205996	0.216098	-0.953252	0.340462	0.958341
AT1G02910	2498.75	0.0509316	0.14403	0.353619	0.723625	0.999378
AT1G02920	283.645	1.48785	0.28655	5.19229	2.07718e-07	1.60447e-05
AT1G02930	4143.48	1.83693	0.137426	13.3667	9.46939e-41	2.21058e-37
AT1G02940	21.8485	0.888229	0.933815	0.951184	0.341511	0.95931
AT1G02950	117.935	-1.4811	0.419744	-3.52857	0.000417812	0.0125605
AT1G02960	467.012	-0.0634548	0.231693	-0.273874	0.784181	0.999378
AT1G02965	0.73874	2.2085	4.91858	0.449011	0.653424	NA
AT1G02970	143.793	0.0684803	0.375353	0.182442	0.855236	0.999378
AT1G02980	6.93278	-0.384757	1.60627	-0.239535	0.810691	NA
AT1G02990	683.178	0.111969	0.200518	0.5584	0.576571	0.999378
AT1G03000	1245.7	-0.0404312	0.170127	-0.237653	0.81215	0.999378
AT1G03010	14.769	-1.08618	1.12652	-0.964185	0.334953	0.954737
AT1G03020	13.4032	-0.768889	1.16566	-0.659616	0.5095	0.999378
AT1G03030	564.688	0.145109	0.214721	0.675804	0.499165	0.999378
AT1G03040	1278.7	0.0891425	0.166643	0.534931	0.592698	0.999378
AT1G03050	1.04961	-2.41862	4.91306	-0.492283	0.622519	NA
AT1G03055	226.999	0.389608	0.307687	1.26625	0.205424	0.829393
AT1G03060	2419.77	0.0914757	0.148199	0.617247	0.537072	0.999378
AT1G03070	37.4588	0.17654	0.704083	0.250738	0.802017	0.999378
AT1G03080	2200.31	0.274607	0.153075	1.79393	0.0728239	0.515856
AT1G03090	1459.11	-0.178505	0.478904	-0.372737	0.709344	0.999378
AT1G03100	33.2142	-0.362469	0.751611	-0.482256	0.629624	0.999378
AT1G03103	0	NA	NA	NA	NA	NA
AT1G03106	9.08814	-2.11295	1.5098	-1.39949	0.161667	0.752719
AT1G03110	586.824	-0.142165	0.211586	-0.671901	0.501647	0.999378
AT1G03120	13.3866	-0.262676	1.15565	-0.227297	0.820193	0.999378
AT1G03130	35929.1	-0.118276	0.136162	-0.868638	0.385045	0.979394
AT1G03140	1480.68	0.0427735	0.163445	0.2617	0.793553	0.999378
AT1G03150	488.407	0.0744172	0.228821	0.32522	0.745015	0.999378
AT1G03160	2564.58	-0.0487014	0.150175	-0.324298	0.745713	0.999378
AT1G03165	5.16692	0.651021	1.84744	0.352391	0.724545	NA
AT1G03170	10.3006	-0.73188	1.31971	-0.554578	0.579184	0.999378
AT1G03180	114.436	-0.202547	0.416317	-0.48652	0.626598	0.999378
AT1G03190	402.573	0.00135099	0.242703	0.00556644	0.995559	0.999879
AT1G03200	9.19142	-0.0292963	1.3837	-0.0211724	0.983108	0.999378
AT1G03210	307.929	-0.373078	0.278993	-1.33723	0.181147	0.789443
AT1G03220	5666.73	0.153891	0.130721	1.17725	0.239095	0.865888
AT1G03230	1196.83	-0.343904	0.172462	-1.99409	0.0461427	0.39457
AT1G03240	1.76878	-2.08618	3.31116	-0.630044	0.528665	NA
AT1G03250	831.689	0.0426213	0.189901	0.22444	0.822415	0.999378
AT1G03260	320.973	-0.151746	0.270583	-0.560811	0.574927	0.999378
AT1G03270	131.412	-0.389738	0.390684	-0.997578	0.318484	0.942443
AT1G03280	922.629	-0.091448	0.182468	-0.501172	0.61625	0.999378
AT1G03290	437.153	0.132824	0.235101	0.564965	0.572097	0.999378
AT1G03300	0	NA	NA	NA	NA	NA
AT1G03310	2765.42	0.355364	0.146851	2.4199	0.0155248	0.195082
AT1G03320	11.969	-0.330882	1.21829	-0.271594	0.785934	0.999378
AT1G03325	0	NA	NA	NA	NA	NA
AT1G03330	847.514	0.0559537	0.190069	0.294386	0.768463	0.999378
AT1G03340	90.5051	-0.15915	0.466178	-0.341394	0.732807	0.999378
AT1G03350	1258.75	0.0213316	0.172109	0.123942	0.901361	0.999378
AT1G03360	476.796	0.0921479	0.227584	0.404896	0.685554	0.999378
AT1G03365	702.354	0.0990654	0.200131	0.495002	0.620599	0.999378
AT1G03370	981.426	0.324609	0.179393	1.80948	0.0703763	0.507345
AT1G03380	1251.05	0.138021	0.167501	0.824	0.409939	0.988539
AT1G03390	1.29201	0.566035	3.78939	0.149374	0.881259	NA
AT1G03395	0	NA	NA	NA	NA	NA
AT1G03400	600.72	0.123404	0.211083	0.584623	0.558801	0.999378
AT1G03410	55.6949	-0.958695	0.588802	-1.62821	0.10348	0.610019
AT1G03420	2.49983	1.31654	2.5793	0.510427	0.609753	NA
AT1G03430	386.053	-0.280842	0.247406	-1.13515	0.256313	0.888931
AT1G03440	791.166	0.166434	0.203012	0.819825	0.412316	0.990595
AT1G03445	21.6472	0.278812	0.926614	0.300894	0.763495	0.999378
AT1G03457	319.524	-0.596576	0.267751	-2.2281	0.0258738	0.271126
AT1G03470	272.124	0.349558	0.289824	1.2061	0.227777	0.85334
AT1G03475	8010.81	0.121	0.127487	0.949117	0.342561	0.960373
AT1G03490	0	NA	NA	NA	NA	NA
AT1G03495	194.057	1.01184	0.334124	3.02832	0.00245914	0.0518059
AT1G03510	39.6186	-0.0447987	0.687186	-0.0651915	0.948022	0.999378
AT1G03520	370.546	-0.315354	0.251664	-1.25308	0.210177	0.833331
AT1G03530	601.304	-0.0719	0.209502	-0.343195	0.731452	0.999378
AT1G03540	73.7146	0.255674	0.511553	0.4998	0.617216	0.999378
AT1G03550	65.1567	-0.162919	0.541844	-0.300676	0.763662	0.999378
AT1G03560	274.206	0.0502297	0.283711	0.177045	0.859473	0.999378
AT1G03590	1075.16	0.0207487	0.179085	0.115859	0.907764	0.999378
AT1G03600	18847.2	0.0211399	0.123454	0.171237	0.864037	0.999378
AT1G03610	985.004	-0.205085	0.226089	-0.907096	0.364356	0.971487
AT1G03620	31.6475	-0.0897224	0.772231	-0.116186	0.907505	0.999378
AT1G03630	15376	0.371015	0.125375	2.95924	0.00308395	0.0614159
AT1G03650	57.8615	-0.033238	0.585129	-0.0568045	0.954701	0.999378
AT1G03660	14.1042	-0.957725	1.15135	-0.831829	0.405505	0.985984
AT1G03670	1.16114	-2.57462	4.72893	-0.544441	0.586138	NA
AT1G03680	13313.8	0.0394378	0.12354	0.31923	0.749552	0.999378
AT1G03687	525.519	-0.0476366	0.219753	-0.216774	0.828385	0.999378
AT1G03700	49.2456	-0.698495	0.625458	-1.11677	0.264091	0.897251
AT1G03710	15.1815	1.59179	1.12926	1.4096	0.158659	0.74858
AT1G03720	0	NA	NA	NA	NA	NA
AT1G03730	307.886	0.0157972	0.27	0.058508	0.953344	0.999378
AT1G03740	1284.01	0.060672	0.166502	0.364392	0.715566	0.999378
AT1G03750	208.472	0.350176	0.320356	1.09308	0.274357	0.907585
AT1G03760	228.517	-0.228137	0.313391	-0.727962	0.466637	0.999378
AT1G03770	178.439	0.201369	0.341503	0.589655	0.555422	0.999378
AT1G03780	730.235	-0.426203	0.200838	-2.12212	0.0338276	0.323321
AT1G03790	64.0617	-0.85013	0.553801	-1.53508	0.124763	0.669719
AT1G03800	52.8117	0.487535	0.599473	0.813271	0.416063	0.991749
AT1G03810	0.997298	3.30701	4.57153	0.723392	0.469439	NA
AT1G03820	309.765	0.0638183	0.270645	0.2358	0.813588	0.999378
AT1G03830	489.185	0.138159	0.22828	0.605218	0.545034	0.999378
AT1G03840	168.75	-0.179721	0.350712	-0.512447	0.608338	0.999378
AT1G03850	370.977	-0.787396	0.254109	-3.09865	0.00194405	0.0436839
AT1G03860	3216.21	0.208752	0.138685	1.50523	0.132265	0.688667
AT1G03870	5193.59	-0.26995	0.130375	-2.07057	0.0383988	0.352296
AT1G03880	4.00286	0.785925	2.18693	0.359373	0.719316	NA
AT1G03890	0.232228	-1.24625	4.96466	-0.251024	0.801796	NA
AT1G03900	2131.69	-0.0292674	0.148476	-0.197118	0.843735	0.999378
AT1G03905	187.905	0.534841	0.352642	1.51667	0.12935	0.680834
AT1G03910	1686.53	-0.0835281	0.156468	-0.533833	0.593457	0.999378
AT1G03920	103.197	0.399818	0.44922	0.890027	0.373451	0.976287
AT1G03930	1276.04	0.0884054	0.166731	0.530229	0.595953	0.999378
AT1G03940	251.35	1.08941	0.300322	3.62746	0.000286218	0.00900337
AT1G03950	443.473	0.327753	0.235	1.39469	0.163109	0.755827
AT1G03960	489.872	0.312056	0.225738	1.38238	0.166855	0.761759
AT1G03970	381.717	0.338383	0.253254	1.33614	0.181503	0.789521
AT1G03980	27.4436	0.462019	0.818557	0.564431	0.572461	0.999378
AT1G03982	0.258559	1.33	4.96957	0.267629	0.788985	NA
AT1G03990	343.087	1.4318	0.26483	5.40649	6.42728e-08	5.6032e-06
AT1G04000	499.193	-0.0811183	0.224377	-0.361527	0.717706	0.999378
AT1G04010	360.236	0.126491	0.256578	0.492992	0.622018	0.999378
AT1G04020	482.342	-0.0126696	0.238324	-0.0531611	0.957604	0.999378
AT1G04030	215.996	0.282205	0.323952	0.871134	0.383681	0.978945
AT1G04040	3265.51	-0.165957	0.143607	-1.15563	0.247832	0.878285
AT1G04050	148.422	-0.0397193	0.371034	-0.10705	0.914749	0.999378
AT1G04070	219.181	-0.040912	0.319752	-0.127949	0.898189	0.999378
AT1G04080	3500.18	-0.0284019	0.137089	-0.207179	0.83587	0.999378
AT1G04090	39.9781	0.470386	0.683249	0.688454	0.491167	0.999378
AT1G04100	75.4589	-0.135032	0.519758	-0.259797	0.79502	0.999378
AT1G04105	0	NA	NA	NA	NA	NA
AT1G04110	321.505	-0.353648	0.266075	-1.32913	0.183805	0.792716
AT1G04120	3199.97	0.152827	0.147424	1.03666	0.299896	0.92864
AT1G04130	292.423	0.0380001	0.279941	0.135743	0.892024	0.999378
AT1G04140	3013.12	-0.0813084	0.140142	-0.580186	0.561789	0.999378
AT1G04150	19.7819	-0.669847	0.973883	-0.687811	0.491572	0.999378
AT1G04160	588.553	-0.0346652	0.213636	-0.162263	0.871099	0.999378
AT1G04170	4158.67	-0.029252	0.133601	-0.21895	0.826689	0.999378
AT1G04180	52.0189	0.44812	0.602574	0.743676	0.457073	0.999378
AT1G04190	984.874	0.00455831	0.178942	0.0254736	0.979677	0.999378
AT1G04200	1270.92	0.0878975	0.168256	0.522404	0.601389	0.999378
AT1G04210	2451.7	0.265027	0.148075	1.78982	0.0734824	0.519024
AT1G04220	139.228	0.366098	0.383939	0.95353	0.340322	0.958338
AT1G04230	314.039	0.0179258	0.268086	0.0668661	0.946688	0.999378
AT1G04240	473.148	0.0828722	0.229663	0.360842	0.718218	0.999378
AT1G04250	2225.2	0.514094	0.1473	3.49011	0.000482819	0.0142073
AT1G04260	455.091	-0.00769959	0.231652	-0.0332377	0.973485	0.999378
AT1G04270	11941.8	0.171619	0.122669	1.39904	0.161801	0.752719
AT1G04280	1445.77	-0.19381	0.165429	-1.17156	0.241374	0.868865
AT1G04290	209.151	0.47929	0.329215	1.45585	0.145433	0.719555
AT1G04300	2469.81	0.146447	0.147353	0.993853	0.320294	0.943778
AT1G04310	184.693	-0.0635682	0.337221	-0.188506	0.85048	0.999378
AT1G04330	35.7504	-1.03711	0.75783	-1.36853	0.171147	0.770464
AT1G04340	632.786	-0.284559	0.206341	-1.37907	0.167873	0.763755
AT1G04350	1828.62	0.257969	0.153542	1.68012	0.0929334	0.58111
AT1G04360	203.312	-0.646464	0.35556	-1.81816	0.0690396	0.501391
AT1G04370	0.492493	1.87377	4.93119	0.379983	0.703958	NA
AT1G04380	6.01277	-0.210477	1.68797	-0.124693	0.900767	NA
AT1G04390	340.469	-0.21808	0.259612	-0.840024	0.400895	0.984919
AT1G04400	3992.47	-0.322788	0.142937	-2.25825	0.02393	0.259695
AT1G04410	29263.2	-0.0797583	0.118475	-0.673208	0.500815	0.999378
AT1G04420	5619.36	0.015286	0.130906	0.116771	0.907041	0.999378
AT1G04430	5282.48	-0.0740614	0.130115	-0.569199	0.569221	0.999378
AT1G04440	2310.56	0.0468978	0.146952	0.319137	0.749622	0.999378
AT1G04445	3.97774	0.842437	2.06017	0.408917	0.682601	NA
AT1G04450	0.737034	1.28166	4.77197	0.268582	0.788252	NA
AT1G04455	0	NA	NA	NA	NA	NA
AT1G04470	14.0463	2.81651	1.21926	2.31002	0.0208871	0.239134
AT1G04480	4304.85	0.231588	0.135698	1.70664	0.0878888	0.56435
AT1G04490	28.6226	0.444979	0.813078	0.547277	0.584188	0.999378
AT1G04500	7.41631	-0.298865	1.53128	-0.195173	0.845257	NA
AT1G04510	2351.42	0.0418379	0.145842	0.286871	0.774211	0.999378
AT1G04520	600.081	-0.0854131	0.21041	-0.405935	0.68479	0.999378
AT1G04530	1609.28	0.156042	0.158243	0.986093	0.324087	0.946231
AT1G04540	76.1191	-0.52574	0.517084	-1.01674	0.309277	0.935807
AT1G04550	523.984	-0.135186	0.223719	-0.604264	0.545668	0.999378
AT1G04555	136.326	-0.0910811	0.396335	-0.229809	0.818241	0.999378
AT1G04560	17.7726	-2.13972	1.08179	-1.97795	0.0479348	0.40495
AT1G04570	27.3494	-0.245541	0.821681	-0.298827	0.765072	0.999378
AT1G04580	3.43857	-1.85905	2.27206	-0.818225	0.413229	NA
AT1G04590	605.881	0.0504484	0.209434	0.24088	0.809648	0.999378
AT1G04600	34.812	0.596361	0.733321	0.813234	0.416084	0.991749
AT1G04610	55.2105	-0.788382	0.588952	-1.33862	0.180695	0.788288
AT1G04620	929.69	-0.127677	0.183081	-0.69738	0.485565	0.999378
AT1G04625	0	NA	NA	NA	NA	NA
AT1G04630	1350.47	0.151664	0.165503	0.916384	0.359465	0.968511
AT1G04635	79.8979	0.53113	0.499997	1.06227	0.288115	0.92205
AT1G04640	889.711	-0.570409	0.189721	-3.00656	0.00264221	0.0545848
AT1G04645	0	NA	NA	NA	NA	NA
AT1G04650	222.545	0.113622	0.314087	0.361753	0.717537	0.999378
AT1G04660	9.08849	-0.61114	1.41304	-0.4325	0.665378	0.999378
AT1G04670	0	NA	NA	NA	NA	NA
AT1G04680	3052.08	0.268779	0.143437	1.87385	0.0609516	0.467357
AT1G04690	3417.5	-0.118948	0.137326	-0.866171	0.386396	0.980507
AT1G04700	147.583	0.0936156	0.382929	0.244472	0.806865	0.999378
AT1G04710	986.168	0.320304	0.181645	1.76335	0.077841	0.530383
AT1G04730	368.462	0.167323	0.252114	0.663681	0.506895	0.999378
AT1G04750	2150.61	0.0121342	0.150021	0.0808839	0.935534	0.999378
AT1G04760	93.0884	-0.201406	0.458777	-0.439007	0.660657	0.999378
AT1G04770	619.234	-0.0701546	0.261645	-0.268129	0.7886	0.999378
AT1G04778	13.7187	0.440973	1.1474	0.384324	0.700738	0.999378
AT1G04780	1417.35	0.120052	0.16589	0.723687	0.469258	0.999378
AT1G04790	822.171	-0.0994237	0.190756	-0.521209	0.602221	0.999378
AT1G04800	1749.19	0.0925694	0.156078	0.593096	0.553117	0.999378
AT1G04810	3041.67	0.0409203	0.139778	0.292753	0.769711	0.999378
AT1G04820	13648.4	-0.466108	0.121459	-3.83757	0.000124256	0.00442478
AT1G04830	533.806	0.18764	0.220202	0.852125	0.394145	0.983499
AT1G04840	45.424	0.347989	0.664254	0.523879	0.600363	0.999378
AT1G04850	3147.32	0.102814	0.13885	0.740467	0.459017	0.999378
AT1G04860	1085.29	0.0781263	0.174278	0.448286	0.653947	0.999378
AT1G04870	987.262	-0.0838621	0.178799	-0.46903	0.639048	0.999378
AT1G04880	42.6445	0.466474	0.676774	0.689261	0.490659	0.999378
AT1G04890	0	NA	NA	NA	NA	NA
AT1G04895	0	NA	NA	NA	NA	NA
AT1G04900	330.289	0.359223	0.262512	1.3684	0.171185	0.770464
AT1G04910	793.85	-0.0147786	0.191507	-0.0771698	0.938488	0.999378
AT1G04920	75.7567	0.310014	0.50423	0.614826	0.538669	0.999378
AT1G04930	109.489	-0.226092	0.425438	-0.531434	0.595118	0.999378
AT1G04940	344.616	-0.100338	0.26174	-0.38335	0.70146	0.999378
AT1G04945	236.091	0.109374	0.301383	0.362907	0.716675	0.999378
AT1G04950	735.728	-0.108475	0.19725	-0.549936	0.582363	0.999378
AT1G04960	652.613	-0.153761	0.204459	-0.75204	0.452027	0.999378
AT1G04970	930.715	0.128473	0.182436	0.704212	0.481301	0.999378
AT1G04980	599.265	-0.0297166	0.210674	-0.141055	0.887826	0.999378
AT1G04985	980.341	0.158941	0.183482	0.866252	0.386352	0.980507
AT1G04990	905.611	0.161452	0.183401	0.880326	0.378683	0.978004
AT1G05000	485.071	0.225901	0.230545	0.979857	0.327157	0.94922
AT1G05005	0.524803	-1.83899	4.93363	-0.372747	0.709337	NA
AT1G05010	7137.22	-0.394339	0.135858	-2.90258	0.00370099	0.0704327
AT1G05020	95.532	0.02186	0.456464	0.0478898	0.961804	0.999378
AT1G05030	541.611	-0.288236	0.219062	-1.31577	0.18825	0.800474
AT1G05035	15.7668	-2.25843	1.12286	-2.01132	0.0442914	0.384371
AT1G05040	0	NA	NA	NA	NA	NA
AT1G05055	430.642	0.0110851	0.24521	0.0452065	0.963943	0.999378
AT1G05060	418.654	0.148103	0.240728	0.615229	0.538403	0.999378
AT1G05065	30.6272	-0.562808	0.778234	-0.723186	0.469566	0.999378
AT1G05070	662.065	-0.244852	0.205924	-1.18904	0.234422	0.858948
AT1G05080	0	NA	NA	NA	NA	NA
AT1G05085	0	NA	NA	NA	NA	NA
AT1G05087	17.2553	0.324861	1.02306	0.317538	0.750835	0.999378
AT1G05090	4.18748	-0.103144	2.00803	-0.0513657	0.959034	NA
AT1G05100	27.0669	0.137605	0.828162	0.166157	0.868034	0.999378
AT1G05120	896.145	0.0413734	0.184054	0.224789	0.822143	0.999378
AT1G05136	0.262402	-1.26668	4.96956	-0.254888	0.79881	NA
AT1G05140	2215.47	0.203867	0.147687	1.3804	0.167465	0.763383
AT1G05150	1212.21	-0.131522	0.170901	-0.769581	0.441548	0.999261
AT1G05160	288.058	-0.0989878	0.277592	-0.356594	0.721395	0.999378
AT1G05170	249.273	-0.0444811	0.297424	-0.149554	0.881116	0.999378
AT1G05180	1146	-0.0500098	0.171493	-0.291614	0.770582	0.999378
AT1G05190	16993.6	-0.0475414	0.121058	-0.392717	0.694529	0.999378
AT1G05200	1490.89	-0.108933	0.171932	-0.633581	0.526354	0.999378
AT1G05205	470.52	0.203275	0.229486	0.885784	0.375734	0.977122
AT1G05210	249.422	0.0266269	0.295419	0.0901324	0.928182	0.999378
AT1G05220	17.4612	0.202373	1.01584	0.199218	0.842092	0.999378
AT1G05230	402.818	0.0320375	0.242762	0.131971	0.895007	0.999378
AT1G05240	1.51271	2.24607	3.52673	0.636871	0.524209	NA
AT1G05250	0	NA	NA	NA	NA	NA
AT1G05260	1674.76	-0.0241127	0.195578	-0.123289	0.901878	0.999378
AT1G05270	1024.02	0.094926	0.177576	0.534565	0.592951	0.999378
AT1G05280	74.0186	0.431047	0.537993	0.801213	0.423009	0.994633
AT1G05290	0	NA	NA	NA	NA	NA
AT1G05291	0	NA	NA	NA	NA	NA
AT1G05300	175.94	-0.166648	0.346048	-0.481573	0.630109	0.999378
AT1G05310	177.342	0.368262	0.341589	1.07808	0.280996	0.914557
AT1G05320	698.92	0.0219387	0.202743	0.108209	0.91383	0.999378
AT1G05330	3.72552	2.91484	2.44739	1.191	0.233654	NA
AT1G05340	56.8116	-0.369713	0.585747	-0.631182	0.527921	0.999378
AT1G05350	994.147	0.0180434	0.178513	0.101076	0.91949	0.999378
AT1G05360	540.66	-0.148559	0.217622	-0.682647	0.49483	0.999378
AT1G05370	92.3331	-0.192872	0.461951	-0.417517	0.6763	0.999378
AT1G05380	1278.17	0.0742106	0.166787	0.444943	0.656361	0.999378
AT1G05385	781.817	-0.100687	0.192099	-0.524141	0.60018	0.999378
AT1G05400	29.7166	0.208995	0.800595	0.261049	0.794054	0.999378
AT1G05410	455.366	0.144359	0.233009	0.61954	0.535561	0.999378
AT1G05420	24.9955	0.621783	0.858565	0.724211	0.468936	0.999378
AT1G05430	949.436	0.03344	0.181042	0.184708	0.853458	0.999378
AT1G05440	94.0716	-0.0678523	0.457011	-0.14847	0.881972	0.999378
AT1G05450	17.5921	0.377816	1.02044	0.370249	0.711197	0.999378
AT1G05460	519.613	0.0321412	0.220854	0.145532	0.884291	0.999378
AT1G05470	524.734	-0.414607	0.224671	-1.8454	0.0649797	0.485021
AT1G05490	35.3493	0.518226	0.727216	0.712616	0.476084	0.999378
AT1G05500	1962.76	-0.0324883	0.152974	-0.212377	0.831813	0.999378
AT1G05510	4.24534	-2.65274	2.30691	-1.14991	0.250181	NA
AT1G05520	1669.99	0.0977189	0.160763	0.607844	0.543291	0.999378
AT1G05530	88.9232	0.543352	0.476555	1.14017	0.254217	0.885584
AT1G05540	55.6667	-0.214909	0.583839	-0.368097	0.712801	0.999378
AT1G05550	1.24013	0.362948	4.12927	0.0878962	0.929959	NA
AT1G05560	0	NA	NA	NA	NA	NA
AT1G05570	2231.52	-0.236412	0.162733	-1.45277	0.146288	0.721441
AT1G05575	61.2154	-0.828397	0.569453	-1.45472	0.145746	0.719821
AT1G05577	9.37946	-0.196916	1.37798	-0.142903	0.886367	0.999378
AT1G05580	0	NA	NA	NA	NA	NA
AT1G05590	707.107	-0.333712	0.199657	-1.67142	0.0946382	0.5874
AT1G05600	239.731	0.153998	0.299551	0.514095	0.607186	0.999378
AT1G05610	14.909	0.451795	1.10145	0.410182	0.681672	0.999378
AT1G05615	0.246247	1.30956	4.96466	0.263777	0.791952	NA
AT1G05620	648.182	-0.170227	0.210151	-0.810023	0.417927	0.993398
AT1G05630	719.243	0.0309755	0.198307	0.1562	0.875875	0.999378
AT1G05640	88.6468	-0.372794	0.469478	-0.794061	0.42716	0.994633
AT1G05650	141.677	0.171216	0.42383	0.403973	0.686233	0.999378
AT1G05660	155.534	-0.37464	0.388552	-0.964194	0.334949	0.954737
AT1G05670	262.719	0.212942	0.295284	0.721143	0.470822	0.999378
AT1G05675	42.3205	0.460217	0.667555	0.689406	0.490568	0.999378
AT1G05680	746.209	0.818241	0.245362	3.33484	0.0008535	0.0225277
AT1G05690	117.772	0.406382	0.411875	0.986664	0.323807	0.945901
AT1G05700	570.197	0.467276	0.220154	2.1225	0.033796	0.323192
AT1G05710	289.638	0.0905718	0.277567	0.326306	0.744193	0.999378
AT1G05720	358.458	-0.0535708	0.25568	-0.209523	0.83404	0.999378
AT1G05730	52.1609	0.143125	0.610313	0.234512	0.814588	0.999378
AT1G05740	0.504805	2.47526	4.89228	0.505952	0.61289	NA
AT1G05750	157.133	-0.0238717	0.361998	-0.0659442	0.947422	0.999378
AT1G05760	0	NA	NA	NA	NA	NA
AT1G05770	16.0555	-1.01372	1.06837	-0.948849	0.342697	0.960373
AT1G05780	167.633	0.380006	0.35007	1.08551	0.277695	0.909836
AT1G05783	1.24354	3.54132	4.16607	0.850039	0.395303	NA
AT1G05785	164.481	-0.15222	0.356916	-0.426487	0.669753	0.999378
AT1G05790	723.194	0.14168	0.197702	0.716632	0.473601	0.999378
AT1G05800	0	NA	NA	NA	NA	NA
AT1G05805	1404.71	-0.510546	0.172651	-2.9571	0.00310543	0.0617536
AT1G05810	296.248	-0.208403	0.275266	-0.757098	0.448991	0.999378
AT1G05820	127.737	0.320103	0.396347	0.807632	0.419302	0.994038
AT1G05830	1285.13	0.00540479	0.168067	0.0321586	0.974346	0.999378
AT1G05835	4.05809	0.203972	2.05297	0.0993544	0.920857	NA
AT1G05840	549.179	-0.0235039	0.227205	-0.103448	0.917608	0.999378
AT1G05850	17403.2	-0.251062	0.120241	-2.08799	0.0367988	0.341947
AT1G05860	355.17	-0.0319876	0.276453	-0.115707	0.907885	0.999378
AT1G05870	975.671	0.0654803	0.181457	0.360859	0.718205	0.999378
AT1G05880	10.7877	4.35662	1.61329	2.70046	0.00692429	0.112763
AT1G05890	1626.18	0.0389598	0.159681	0.243986	0.807242	0.999378
AT1G05894	20.4309	0.908211	0.953037	0.952965	0.340608	0.958373
AT1G05900	591.134	-0.00163725	0.210781	-0.00776755	0.993802	0.999879
AT1G05910	1093.82	-0.25031	0.177669	-1.40885	0.158878	0.748855
AT1G05920	0.258559	1.33	4.96957	0.267629	0.788985	NA
AT1G05930	0	NA	NA	NA	NA	NA
AT1G05940	1522.97	0.246635	0.160778	1.53401	0.125028	0.670624
AT1G05950	305.77	0.141738	0.273835	0.517605	0.604734	0.999378
AT1G05960	1806.83	-0.0700333	0.153519	-0.456188	0.648255	0.999378
AT1G05970	196.72	0.0113807	0.333162	0.0341596	0.97275	0.999378
AT1G05990	6.69116	0.160397	1.60748	0.0997815	0.920518	NA
AT1G06000	0	NA	NA	NA	NA	NA
AT1G06010	278.176	-0.00501489	0.28144	-0.0178186	0.985784	0.999378
AT1G06020	13.3306	-0.534376	1.20403	-0.443821	0.657172	0.999378
AT1G06030	5.85129	0.313241	1.77469	0.176505	0.859897	NA
AT1G06040	4831.81	-0.14859	0.134654	-1.10349	0.269814	0.902389
AT1G06045	0	NA	NA	NA	NA	NA
AT1G06050	179.211	-0.23984	0.341843	-0.701607	0.482924	0.999378
AT1G06060	532.108	-0.221357	0.219636	-1.00784	0.313533	0.938196
AT1G06070	574.985	-0.185956	0.213059	-0.872789	0.382778	0.978945
AT1G06080	201.989	-0.561	0.32391	-1.73196	0.0832801	0.547737
AT1G06090	357.265	-0.460582	0.270778	-1.70096	0.0889504	0.567694
AT1G06100	108.035	-0.915353	0.44238	-2.06915	0.0385317	0.353053
AT1G06110	1035.64	-0.229005	0.181169	-1.26404	0.206216	0.829884
AT1G06120	48.064	-0.844901	0.64211	-1.31582	0.188235	0.800474
AT1G06130	755.189	0.144185	0.194105	0.742819	0.457591	0.999378
AT1G06135	0.246247	1.30956	4.96466	0.263777	0.791952	NA
AT1G06137	0	NA	NA	NA	NA	NA
AT1G06140	35.8551	0.0829356	0.718916	0.115362	0.908158	0.999378
AT1G06143	93.8517	0.148222	0.455848	0.325156	0.745063	0.999378
AT1G06148	2.92949	-0.580827	2.41323	-0.240684	0.8098	NA
AT1G06150	1129.9	-0.0929932	0.173454	-0.536126	0.591872	0.999378
AT1G06160	72.8911	0.227195	0.525672	0.432199	0.665596	0.999378
AT1G06170	15.1487	0.391516	1.10901	0.353032	0.724065	0.999378
AT1G06180	181.838	0.0220592	0.337526	0.0653555	0.947891	0.999378
AT1G06190	3185.56	0.105938	0.141423	0.749084	0.453807	0.999378
AT1G06200	1255.08	-0.131228	0.16792	-0.78149	0.434514	0.995898
AT1G06210	820.392	0.0727363	0.190538	0.381742	0.702653	0.999378
AT1G06220	2482.8	0.0491961	0.144339	0.340838	0.733226	0.999378
AT1G06225	0.232228	-1.24625	4.96466	-0.251024	0.801796	NA
AT1G06230	1893.96	0.0101179	0.151925	0.066598	0.946902	0.999378
AT1G06240	619.871	0.026767	0.208178	0.128578	0.897692	0.999378
AT1G06250	95.1719	0.333827	0.454456	0.734563	0.462605	0.999378
AT1G06260	2.73761	0.706816	2.45209	0.288251	0.773155	NA
AT1G06270	123.932	0.187613	0.407883	0.459968	0.645539	0.999378
AT1G06280	0	NA	NA	NA	NA	NA
AT1G06290	2420.15	0.0697061	0.144853	0.481219	0.630361	0.999378
AT1G06310	31.2781	-0.177801	0.769062	-0.231192	0.817166	0.999378
AT1G06320	3.73997	1.20124	2.174	0.552549	0.580573	NA
AT1G06330	7.50391	-0.704378	1.54293	-0.456519	0.648017	NA
AT1G06340	2.23708	-3.18267	3.03245	-1.04954	0.293931	NA
AT1G06350	47.6999	0.875372	0.651411	1.34381	0.17901	0.785507
AT1G06360	661.578	-0.702305	0.207112	-3.39094	0.000696539	0.0191298
AT1G06380	278.395	0.183283	0.281358	0.651425	0.514772	0.999378
AT1G06390	1842.85	-0.0478625	0.158683	-0.301623	0.762939	0.999378
AT1G06400	1557.65	0.12401	0.160777	0.771318	0.440518	0.998568
AT1G06410	5122.52	0.00307442	0.132436	0.0232143	0.981479	0.999378
AT1G06420	22.0341	-0.0991857	0.915379	-0.108355	0.913714	0.999378
AT1G06430	6122.34	0.592522	0.129306	4.58232	4.59854e-06	0.000262541
AT1G06440	68.5815	0.252951	0.535199	0.47263	0.636477	0.999378
AT1G06450	26.0759	-0.472194	0.851028	-0.554851	0.578997	0.999378
AT1G06460	2470.66	-0.831562	0.147383	-5.64219	1.67899e-08	1.70413e-06
AT1G06470	820.812	-0.141912	0.190768	-0.743896	0.456939	0.999378
AT1G06475	0	NA	NA	NA	NA	NA
AT1G06490	373.308	0.4337	0.250144	1.7338	0.0829541	0.546818
AT1G06500	214.405	0.0345508	0.315442	0.109531	0.912781	0.999378
AT1G06510	689.879	-0.00404502	0.200811	-0.0201434	0.983929	0.999378
AT1G06515	282.518	-0.0912123	0.280882	-0.324736	0.745381	0.999378
AT1G06520	21.5102	0.359002	0.95095	0.37752	0.705788	0.999378
AT1G06530	0	NA	NA	NA	NA	NA
AT1G06540	17.0137	0.777439	1.03558	0.750731	0.452814	0.999378
AT1G06550	2069.3	0.0558643	0.150262	0.37178	0.710056	0.999378
AT1G06560	471.154	0.123159	0.233209	0.528106	0.597426	0.999378
AT1G06570	1669.74	0.109104	0.174619	0.624812	0.532095	0.999378
AT1G06580	76.2587	0.132185	0.50201	0.263312	0.79231	0.999378
AT1G06590	500.79	-0.0626893	0.224693	-0.279	0.780245	0.999378
AT1G06620	229.981	-0.462257	0.318148	-1.45296	0.146234	0.721383
AT1G06630	456.797	0.0584297	0.231398	0.252507	0.800649	0.999378
AT1G06640	2391.02	-0.201227	0.145201	-1.38585	0.165792	0.761198
AT1G06645	372.278	0.131785	0.251156	0.524714	0.599782	0.999378
AT1G06650	1232.19	0.240421	0.172208	1.39611	0.162681	0.75536
AT1G06660	183.334	-0.267837	0.340935	-0.785596	0.432104	0.994796
AT1G06670	2197.59	0.118074	0.148606	0.794542	0.42688	0.994633
AT1G06680	197910	-0.00530829	0.117871	-0.0450347	0.96408	0.999378
AT1G06690	5959.67	0.549758	0.128551	4.27657	1.89791e-05	0.00091667
AT1G06700	2319.98	0.0109172	0.146572	0.0744837	0.940626	0.999378
AT1G06710	211.703	0.0348636	0.318498	0.109463	0.912836	0.999378
AT1G06720	1211.74	0.118714	0.169596	0.699983	0.483938	0.999378
AT1G06730	584.216	-0.0318908	0.215796	-0.147782	0.882514	0.999378
AT1G06740	124.008	0.275692	0.402619	0.684746	0.493504	0.999378
AT1G06750	4.00543	-0.757412	2.05602	-0.368388	0.712584	NA
AT1G06760	2999.07	-0.184707	0.140067	-1.3187	0.187269	0.799584
AT1G06770	197.575	-0.0465764	0.326134	-0.142814	0.886437	0.999378
AT1G06780	602.5	0.157046	0.228019	0.688744	0.490984	0.999378
AT1G06790	251.116	-0.0644874	0.293601	-0.219643	0.826149	0.999378
AT1G06800	100.176	-0.178408	0.443307	-0.402449	0.687353	0.999378
AT1G06810	3.2301	0.962911	2.29871	0.418891	0.675296	NA
AT1G06820	1630.31	0.251044	0.158288	1.586	0.11274	0.635031
AT1G06830	420.208	-0.446351	0.253146	-1.76322	0.0778637	0.530383
AT1G06840	781.889	0.0471319	0.192228	0.245188	0.806311	0.999378
AT1G06850	425.496	0.121189	0.240921	0.503024	0.614948	0.999378
AT1G06870	827.895	0.241233	0.194102	1.24282	0.213936	0.837603
AT1G06890	1748.83	-0.156142	0.154559	-1.01024	0.31238	0.937856
AT1G06900	2047.84	0.110304	0.153044	0.720733	0.471074	0.999378
AT1G06910	168.22	0.111664	0.351035	0.318099	0.75041	0.999378
AT1G06920	0.478475	0.0316449	4.99125	0.00634007	0.994941	NA
AT1G06923	22.539	-0.252728	0.931355	-0.271355	0.786118	0.999378
AT1G06925	0	NA	NA	NA	NA	NA
AT1G06930	21.783	-0.196425	0.916044	-0.214427	0.830214	0.999378
AT1G06950	10574.1	0.221719	0.126736	1.74946	0.0802108	0.537039
AT1G06960	443.892	-0.00463241	0.236646	-0.0195753	0.984382	0.999378
AT1G06970	8.97235	1.16528	1.41782	0.821881	0.411145	0.989783
AT1G06980	96.0399	-1.03064	0.461051	-2.23541	0.0253906	0.268068
AT1G06990	0.504805	2.47526	4.89228	0.505952	0.61289	NA
AT1G07000	289.834	0.624146	0.278463	2.2414	0.0250004	0.265819
AT1G07010	1871.73	0.834694	0.159998	5.21692	1.81926e-07	1.43694e-05
AT1G07020	107.485	-0.358802	0.428635	-0.837081	0.402547	0.985105
AT1G07025	0	NA	NA	NA	NA	NA
AT1G07030	694.402	0.161477	0.201479	0.80146	0.422865	0.994633
AT1G07040	757.95	0.340534	0.194167	1.75382	0.0794616	0.535607
AT1G07050	75.1592	-1.12435	0.540108	-2.08172	0.0373682	0.345557
AT1G07060	2.8611	-3.38958	2.8404	-1.19335	0.232733	NA
AT1G07070	778.306	0.108109	0.195062	0.554227	0.579424	0.999378
AT1G07080	1780.27	-0.147963	0.15599	-0.948543	0.342853	0.960373
AT1G07090	363.935	0.323987	0.25285	1.28134	0.200074	0.81917
AT1G07110	5010.36	0.0078796	0.134387	0.0586338	0.953244	0.999378
AT1G07120	3.16634	1.62651	2.59733	0.626226	0.531167	NA
AT1G07130	0	NA	NA	NA	NA	NA
AT1G07135	1434.76	-1.31169	0.537793	-2.43903	0.0147269	0.188719
AT1G07140	3670.59	0.00517039	0.136387	0.0379097	0.96976	0.999378
AT1G07150	161.259	-0.334415	0.360801	-0.926866	0.353996	0.965277
AT1G07160	19.0011	0.256287	0.975813	0.26264	0.792828	0.999378
AT1G07170	320.989	-0.0537871	0.265412	-0.202655	0.839405	0.999378
AT1G07175	8.1547	-1.18236	1.4812	-0.79824	0.424731	0.994633
AT1G07180	3808.22	0.729096	0.136153	5.35497	8.55705e-08	7.27869e-06
AT1G07190	0	NA	NA	NA	NA	NA
AT1G07200	952.88	-0.112472	0.205788	-0.546542	0.584694	0.999378
AT1G07210	967.968	0.17098	0.183074	0.93394	0.350335	0.964746
AT1G07220	384.596	0.386478	0.247291	1.56285	0.118088	0.651518
AT1G07230	854.761	0.126133	0.190784	0.661132	0.508528	0.999378
AT1G07240	812.402	-0.293013	0.190224	-1.54035	0.123474	0.66586
AT1G07250	1278.71	-0.213648	0.167928	-1.27226	0.20328	0.824468
AT1G07260	187.652	0.121951	0.333025	0.366193	0.714221	0.999378
AT1G07270	56.2393	-0.249811	0.58156	-0.429553	0.667521	0.999378
AT1G07280	2183.02	-0.146792	0.158231	-0.927704	0.353561	0.965277
AT1G07290	107.609	0.362055	0.440672	0.821598	0.411306	0.989783
AT1G07300	114.7	-0.287721	0.419359	-0.686097	0.492652	0.999378
AT1G07310	1241.4	-0.0372313	0.168565	-0.220872	0.825192	0.999378
AT1G07320	18883.4	-0.0485851	0.122631	-0.396188	0.691966	0.999378
AT1G07330	19.8516	1.25939	0.979509	1.28573	0.198537	0.817093
AT1G07340	0.232228	-1.24625	4.96466	-0.251024	0.801796	NA
AT1G07350	1382.88	0.418982	0.177827	2.35612	0.0184671	0.220326
AT1G07360	1708.11	-0.0338564	0.155785	-0.217327	0.827953	0.999378
AT1G07370	872.41	0.0167412	0.187062	0.0894955	0.928688	0.999378
AT1G07380	459.357	0.159896	0.230835	0.692687	0.488506	0.999378
AT1G07390	119.025	0.876284	0.415931	2.1068	0.0351347	0.331915
AT1G07400	46.8266	0.664686	0.637296	1.04298	0.296958	0.926099
AT1G07410	85.3044	0.00293548	0.482537	0.00608343	0.995146	0.999879
AT1G07420	1032.83	-0.478594	0.186675	-2.56378	0.010354	0.146886
AT1G07430	31.9437	1.87145	0.83705	2.23577	0.0253667	0.267951
AT1G07440	1275.22	-0.215129	0.168365	-1.27776	0.201335	0.820967
AT1G07450	296.565	0.259107	0.274191	0.944988	0.344665	0.961803
AT1G07460	0.508648	0.0263011	4.88766	0.00538112	0.995707	NA
AT1G07470	416.76	-0.0815152	0.239575	-0.34025	0.733668	0.999378
AT1G07473	1.24739	1.09519	4.14461	0.264244	0.791592	NA
AT1G07476	0	NA	NA	NA	NA	NA
AT1G07480	335.846	-0.0846525	0.260809	-0.324576	0.745502	0.999378
AT1G07485	2.24469	2.66284	3.02878	0.879181	0.379303	NA
AT1G07490	3.85817	-0.0766626	2.18442	-0.0350951	0.972004	NA
AT1G07500	0	NA	NA	NA	NA	NA
AT1G07510	1271.07	0.0595881	0.166997	0.356821	0.721226	0.999378
AT1G07520	0	NA	NA	NA	NA	NA
AT1G07530	1108.11	-0.10108	0.181858	-0.555818	0.578335	0.999378
AT1G07540	0.478475	0.0316449	4.99125	0.00634007	0.994941	NA
AT1G07550	13.823	-2.29051	1.20225	-1.90519	0.0567557	0.449261
AT1G07560	123.887	-0.523956	0.418985	-1.25054	0.211103	0.834954
AT1G07570	498.755	-0.44138	0.224566	-1.96548	0.0493583	0.411678
AT1G07590	8169.03	0.0168943	0.127249	0.132766	0.894379	0.999378
AT1G07600	0	NA	NA	NA	NA	NA
AT1G07610	2362.17	-0.571532	0.14638	-3.90444	9.44432e-05	0.00351818
AT1G07615	274.423	-0.15252	0.284839	-0.53546	0.592332	0.999378
AT1G07620	28.5816	0.443491	0.805236	0.550759	0.581799	0.999378
AT1G07630	640.585	0.191145	0.207817	0.919773	0.357691	0.966593
AT1G07640	700.911	0.037214	0.199545	0.186494	0.852057	0.999378
AT1G07645	2.2511	-1.76338	2.74099	-0.643337	0.520005	NA
AT1G07650	1297.99	-0.217039	0.166306	-1.30506	0.191872	0.808254
AT1G07660	378.905	-0.0787442	0.249254	-0.315919	0.752064	0.999378
AT1G07670	1972.9	0.0886451	0.155058	0.571691	0.567531	0.999378
AT1G07680	0	NA	NA	NA	NA	NA
AT1G07690	2.92992	-2.7851	2.66906	-1.04348	0.296727	NA
AT1G07700	1582.52	0.105141	0.158143	0.664844	0.50615	0.999378
AT1G07705	890.95	-0.0618493	0.186467	-0.33169	0.740123	0.999378
AT1G07710	34.8652	0.349408	0.734335	0.475815	0.634206	0.999378
AT1G07720	1349.01	0.61853	0.164697	3.75555	0.000172958	0.00581416
AT1G07725	0	NA	NA	NA	NA	NA
AT1G07730	0.262402	-1.26668	4.96956	-0.254888	0.79881	NA
AT1G07740	98.2729	-0.0225448	0.446423	-0.050501	0.959723	0.999378
AT1G07745	206.928	0.0659041	0.321534	0.204968	0.837597	0.999378
AT1G07747	0	NA	NA	NA	NA	NA
AT1G07750	1320.31	0.338836	0.166338	2.03704	0.0416464	0.370298
AT1G07770	7864.98	0.0120781	0.129945	0.092948	0.925945	0.999378
AT1G07780	116.931	-0.14859	0.411552	-0.361048	0.718064	0.999378
AT1G07790	1630.32	-0.11043	0.157906	-0.699336	0.484342	0.999378
AT1G07795	11.3127	0.114819	1.25781	0.0912849	0.927266	0.999378
AT1G07800	0.262402	-1.26668	4.96956	-0.254888	0.79881	NA
AT1G07810	1381.86	0.0651811	0.163357	0.399009	0.689886	0.999378
AT1G07820	1586.12	-0.0789738	0.158964	-0.496803	0.619328	0.999378
AT1G07830	570.304	-0.0344478	0.213377	-0.161441	0.871746	0.999378
AT1G07840	509.96	0.0827586	0.223574	0.370161	0.711262	0.999378
AT1G07850	1.69612	-1.00453	3.09668	-0.324388	0.745644	NA
AT1G07860	0.232228	-1.24625	4.96466	-0.251024	0.801796	NA
AT1G07870	273.627	0.292386	0.283903	1.02988	0.303065	0.931479
AT1G07880	219.048	0.649997	0.316943	2.05083	0.0402835	0.363087
AT1G07885	13.0269	1.22893	1.19313	1.03	0.303008	0.931479
AT1G07890	33858.7	-0.486972	0.123245	-3.95124	7.77469e-05	0.00301934
AT1G07900	26.0076	1.83884	0.867469	2.11978	0.0340249	0.324432
AT1G07901	12.4208	-1.1933	1.20946	-0.986643	0.323818	0.945901
AT1G07902	43.7535	0.0134183	0.656378	0.0204429	0.98369	0.999378
AT1G07910	931.604	0.0843911	0.184065	0.458485	0.646604	0.999378
AT1G07920	6889.56	0.382877	0.128129	2.9882	0.00280622	0.0571858
AT1G07930	8374.38	0.341424	0.124955	2.73237	0.00628804	0.104684
AT1G07940	5175.19	0.338787	0.130752	2.59107	0.00956793	0.140085
AT1G07950	351.948	0.140792	0.255748	0.550511	0.581969	0.999378
AT1G07960	462.035	-0.169247	0.240499	-0.703731	0.4816	0.999378
AT1G07970	558.711	-0.0995408	0.215839	-0.461182	0.644668	0.999378
AT1G07980	365.359	0.253506	0.25242	1.0043	0.315232	0.939657
AT1G07985	111.637	0.224367	0.42107	0.53285	0.594137	0.999378
AT1G07990	1620.67	-0.00296982	0.15957	-0.0186114	0.985151	0.999378
AT1G08000	339.826	-0.173385	0.260164	-0.666444	0.505127	0.999378
AT1G08005	0	NA	NA	NA	NA	NA
AT1G08010	603.522	0.00685957	0.209149	0.0327975	0.973836	0.999378
AT1G08030	639.733	0.245028	0.205137	1.19446	0.232298	0.857911
AT1G08035	7.97086	-0.0110711	1.47856	-0.00748775	0.994026	0.999879
AT1G08040	741.171	-0.0558537	0.195738	-0.285349	0.775377	0.999378
AT1G08050	162.424	0.480344	0.364749	1.31692	0.187867	0.799815
AT1G08060	840.784	-0.0576508	0.187627	-0.307262	0.758644	0.999378
AT1G08065	0	NA	NA	NA	NA	NA
AT1G08070	32.9223	0.232838	0.791438	0.294197	0.768608	0.999378
AT1G08080	0.246247	1.30956	4.96466	0.263777	0.791952	NA
AT1G08090	1292.78	-2.75671	0.195509	-14.1002	3.78847e-45	1.13708e-41
AT1G08100	1.52424	-0.791756	3.23078	-0.245066	0.806405	NA
AT1G08105	0	NA	NA	NA	NA	NA
AT1G08110	2353.73	0.103943	0.146088	0.711507	0.47677	0.999378
AT1G08120	0	NA	NA	NA	NA	NA
AT1G08125	457.533	0.0400468	0.231632	0.17289	0.862738	0.999378
AT1G08130	1373.43	0.132137	0.163754	0.806921	0.419712	0.994038
AT1G08135	0	NA	NA	NA	NA	NA
AT1G08140	0	NA	NA	NA	NA	NA
AT1G08150	0	NA	NA	NA	NA	NA
AT1G08160	475.588	-0.226889	0.227852	-0.995771	0.319361	0.943207
AT1G08165	26.1875	-1.35135	0.874567	-1.54516	0.122306	0.662489
AT1G08170	1.51826	2.53685	3.52003	0.720689	0.471101	NA
AT1G08180	82.2173	0.0211976	0.487869	0.0434495	0.965343	0.999378
AT1G08190	3797.77	0.0674771	0.135191	0.499124	0.617692	0.999378
AT1G08200	8155.08	-0.0947557	0.125109	-0.757383	0.448821	0.999378
AT1G08210	432.158	-0.319555	0.238115	-1.34202	0.17959	0.786687
AT1G08220	235.645	-0.0850901	0.302597	-0.2812	0.778557	0.999378
AT1G08230	304.917	0.59305	0.275741	2.15075	0.0314958	0.307551
AT1G08250	0	NA	NA	NA	NA	NA
AT1G08260	1104.83	0.177238	0.175885	1.00769	0.313602	0.938196
AT1G08270	44.0124	0.0952139	0.657613	0.144787	0.884879	0.999378
AT1G08280	249.503	-0.0136163	0.312641	-0.0435524	0.965261	0.999378
AT1G08290	33.6472	0.0657136	0.748896	0.0877473	0.930077	0.999378
AT1G08300	115.993	-0.450847	0.413972	-1.08908	0.27612	0.908757
AT1G08310	42.0084	0.445456	0.669	0.665855	0.505504	0.999378
AT1G08315	0	NA	NA	NA	NA	NA
AT1G08320	487.3	0.252919	0.226692	1.1157	0.264552	0.897251
AT1G08340	211.447	0.205185	0.322192	0.63684	0.524229	0.999378
AT1G08350	340.02	-0.0246884	0.259315	-0.0952062	0.924151	0.999378
AT1G08360	10100	0.155946	0.125156	1.24601	0.212761	0.837027
AT1G08370	1065.14	0.0114297	0.179417	0.0637046	0.949205	0.999378
AT1G08380	85376.5	-0.485003	0.119004	-4.07552	4.59111e-05	0.00194474
AT1G08390	173.245	-0.175689	0.356311	-0.493077	0.621958	0.999378
AT1G08400	192.048	0.371017	0.332813	1.11479	0.26494	0.897251
AT1G08410	670.158	-0.155659	0.206056	-0.755421	0.449996	0.999378
AT1G08420	2204.68	0.172164	0.147384	1.16813	0.242753	0.871044
AT1G08430	38.0481	-0.442564	0.701103	-0.631239	0.527884	0.999378
AT1G08440	14.6598	1.17572	1.13572	1.03523	0.300564	0.929864
AT1G08450	1224.57	0.0184903	0.172917	0.106932	0.914843	0.999378
AT1G08460	696.454	0.0407325	0.199386	0.20429	0.838127	0.999378
AT1G08465	394.92	-0.109627	0.244524	-0.448328	0.653917	0.999378
AT1G08470	605.007	-0.300875	0.209549	-1.43582	0.151054	0.733181
AT1G08480	2944.11	0.349165	0.140904	2.47804	0.0132105	0.174015
AT1G08490	2052.51	-0.0848899	0.150008	-0.565903	0.571459	0.999378
AT1G08500	118.771	-0.803433	0.416617	-1.92847	0.053797	0.435056
AT1G08510	2757.05	-0.240162	0.143787	-1.67026	0.0948687	0.587708
AT1G08520	11422.9	-0.116041	0.127369	-0.911061	0.362263	0.971058
AT1G08530	523.189	0.245359	0.227983	1.07621	0.281831	0.915381
AT1G08540	6457.99	0.0180445	0.128171	0.140785	0.88804	0.999378
AT1G08550	3101.65	-0.569676	0.143682	-3.96484	7.34459e-05	0.00288429
AT1G08560	833.594	-0.271918	0.207707	-1.30914	0.190486	0.806229
AT1G08570	1805.64	-0.173701	0.165044	-1.05245	0.292592	0.925407
AT1G08580	1021.82	0.254363	0.177311	1.43456	0.151412	0.733758
AT1G08590	33.1493	0.454922	0.748472	0.607801	0.543319	0.999378
AT1G08600	1180.12	0.116363	0.170253	0.683469	0.49431	0.999378
AT1G08610	218.779	-0.117163	0.311623	-0.375976	0.706935	0.999378
AT1G08620	833.411	-0.50706	0.189576	-2.67471	0.00747939	0.119396
AT1G08630	93.7073	-3.20768	0.504046	-6.36387	1.96736e-10	2.93151e-08
AT1G08640	2869.46	0.182958	0.141001	1.29757	0.194435	0.812492
AT1G08645	0	NA	NA	NA	NA	NA
AT1G08650	505.866	-0.453739	0.224168	-2.02411	0.0429593	0.376858
AT1G08660	1042.44	-0.0497816	0.175999	-0.282851	0.777291	0.999378
AT1G08670	50.1575	0.300183	0.615295	0.487869	0.625643	0.999378
AT1G08680	1222.43	0.0148361	0.172353	0.0860798	0.931403	0.999378
AT1G08695	0	NA	NA	NA	NA	NA
AT1G08700	849.303	0.227691	0.187366	1.21522	0.224281	0.849629
AT1G08710	244.904	0.297513	0.29706	1.00153	0.316573	0.940171
AT1G08720	970.569	0.231785	0.179973	1.28788	0.197786	0.816081
AT1G08730	61.359	-0.0637806	0.558435	-0.114213	0.909069	0.999378
AT1G08735	0	NA	NA	NA	NA	NA
AT1G08740	0	NA	NA	NA	NA	NA
AT1G08750	438.377	-0.0441033	0.235147	-0.187556	0.851225	0.999378
AT1G08760	628.984	0.0239867	0.211202	0.113572	0.909577	0.999378
AT1G08770	388.017	-0.122448	0.248595	-0.492558	0.622325	0.999378
AT1G08780	514.311	-0.112179	0.22324	-0.502504	0.615313	0.999378
AT1G08790	0	NA	NA	NA	NA	NA
AT1G08800	617.716	-0.321226	0.207977	-1.54453	0.122461	0.662659
AT1G08810	304.756	-0.0440267	0.271104	-0.162398	0.870993	0.999378
AT1G08820	1049.29	-0.136648	0.176476	-0.774314	0.438745	0.997487
AT1G08830	2246.06	0.522069	0.16398	3.18374	0.00145388	0.0347975
AT1G08840	404.974	0.0933889	0.242431	0.385218	0.700076	0.999378
AT1G08845	179.594	-0.405379	0.348716	-1.16249	0.245036	0.873465
AT1G08860	15.9246	1.21231	1.08663	1.11565	0.26457	0.897251
AT1G08880	2256.2	0.172866	0.146771	1.17779	0.238879	0.865676
AT1G08890	392.352	-0.365034	0.24767	-1.47388	0.140515	0.708712
AT1G08900	372.608	-0.011526	0.280542	-0.0410847	0.967228	0.999378
AT1G08910	1009.7	0.121356	0.183172	0.662525	0.507635	0.999378
AT1G08920	904.224	-0.453473	0.191451	-2.36861	0.0178552	0.215661
AT1G08930	3518.53	0.083727	0.145359	0.576003	0.564613	0.999378
AT1G08940	259.324	-0.188184	0.289887	-0.649165	0.516231	0.999378
AT1G08960	412.481	0.145467	0.240428	0.605032	0.545157	0.999378
AT1G08970	1024.55	-0.36816	0.183924	-2.0017	0.0453172	0.389253
AT1G08980	1860.15	-0.504705	0.194593	-2.59364	0.00949671	0.139626
AT1G08985	1.04961	-2.41862	4.91306	-0.492283	0.622519	NA
AT1G08990	222.664	0.0323933	0.324012	0.0999758	0.920364	0.999378
AT1G09000	224.577	-0.120169	0.310234	-0.38735	0.698497	0.999378
AT1G09010	2789.99	0.0757399	0.145484	0.520608	0.60264	0.999378
AT1G09020	2068.98	0.00969428	0.150459	0.0644315	0.948627	0.999378
AT1G09030	0.262402	-1.26668	4.96956	-0.254888	0.79881	NA
AT1G09040	129.404	0.0702077	0.399966	0.175534	0.86066	0.999378
AT1G09050	147.008	0.0198331	0.371226	0.0534259	0.957393	0.999378
AT1G09060	1820.77	0.146115	0.16842	0.867562	0.385634	0.980145
AT1G09070	7183.14	-0.0109299	0.408654	-0.0267461	0.978662	0.999378
AT1G09080	11.3301	0.535957	1.2631	0.424317	0.671334	0.999378
AT1G09090	243.142	0.645081	0.29932	2.15515	0.0311498	0.305191
AT1G09100	767.997	0.0176605	0.193395	0.0913182	0.92724	0.999378
AT1G09130	5976.38	0.119429	0.131222	0.910127	0.362756	0.97109
AT1G09140	1882.35	0.0485166	0.152478	0.318187	0.750343	0.999378
AT1G09150	1194.32	-0.0269698	0.171842	-0.156945	0.875288	0.999378
AT1G09155	27.7194	-1.17788	0.839026	-1.40387	0.160358	0.750936
AT1G09157	3.50276	-2.53668	2.32121	-1.09283	0.27447	NA
AT1G09160	1182.38	-0.169418	0.172396	-0.982721	0.325745	0.94804
AT1G09170	126.219	0.0861456	0.415357	0.207402	0.835696	0.999378
AT1G09176	3.78337	0.303447	2.1115	0.143711	0.885728	NA
AT1G09180	12.9603	0.255226	1.17207	0.217757	0.827619	0.999378
AT1G09190	72.0674	-0.101265	0.538784	-0.187951	0.850915	0.999378
AT1G09195	184.034	-0.212036	0.337492	-0.62827	0.529827	0.999378
AT1G09200	3000.17	0.021951	0.140938	0.155749	0.876231	0.999378
AT1G09210	6768.97	-0.0485898	0.130362	-0.37273	0.709349	0.999378
AT1G09220	37.6015	0.222752	0.709426	0.313988	0.75353	0.999378
AT1G09230	475.859	-0.517385	0.230486	-2.24476	0.0247835	0.264584
AT1G09240	82.569	-1.95986	0.505151	-3.87976	0.000104559	0.00384054
AT1G09245	0	NA	NA	NA	NA	NA
AT1G09250	480.743	0.169162	0.235002	0.719833	0.471628	0.999378
AT1G09260	0.763364	3.00713	4.86002	0.61875	0.536081	NA
AT1G09270	2061.44	-0.1223	0.151531	-0.807098	0.41961	0.994038
AT1G09280	591.628	-0.105603	0.2107	-0.5012	0.61623	0.999378
AT1G09290	256.99	-0.00358365	0.290902	-0.0123191	0.990171	0.999378
AT1G09300	311.824	0.078344	0.270432	0.2897	0.772046	0.999378
AT1G09310	28816.7	0.0672922	0.118587	0.567448	0.57041	0.999378
AT1G09320	259.031	0.0586002	0.292808	0.200131	0.841378	0.999378
AT1G09330	904.641	-0.0620672	0.183785	-0.337717	0.735577	0.999378
AT1G09340	56724.6	0.194401	0.117187	1.65889	0.0971374	0.59452
AT1G09350	123.826	-0.563186	0.404664	-1.39174	0.164002	0.757866
AT1G09360	0	NA	NA	NA	NA	NA
AT1G09370	1.74245	-2.7861	3.33681	-0.834958	0.403742	NA
AT1G09380	77.9359	-0.986533	0.537132	-1.83667	0.0662586	0.490578
AT1G09390	644.446	-0.220715	0.213574	-1.03343	0.301401	0.930556
AT1G09400	19.6479	0.356482	1.00837	0.353523	0.723696	0.999378
AT1G09410	37.2515	0.79709	0.709188	1.12395	0.261036	0.893219
AT1G09415	172.948	-0.344686	0.347153	-0.992895	0.320761	0.944278
AT1G09420	229.656	-0.220559	0.306581	-0.719416	0.471884	0.999378
AT1G09430	2362.28	0.0833312	0.14804	0.562895	0.573506	0.999378
AT1G09440	314.891	-0.114716	0.269043	-0.426384	0.669828	0.999378
AT1G09450	165.369	-0.497554	0.358178	-1.38913	0.164795	0.759342
AT1G09460	429.738	-0.30544	0.242065	-1.26181	0.207018	0.830523
AT1G09470	184.151	-0.219071	0.337146	-0.649782	0.515833	0.999378
AT1G09480	39.7776	-0.829585	0.691004	-1.20055	0.229926	0.855656
AT1G09483	0.767207	1.30664	4.7012	0.277938	0.78106	NA
AT1G09490	887.127	0.0847365	0.189463	0.447245	0.654698	0.999378
AT1G09500	148.745	0.318145	0.383421	0.829754	0.406678	0.986573
AT1G09510	0	NA	NA	NA	NA	NA
AT1G09520	394.764	-0.239198	0.251432	-0.951342	0.341431	0.959275
AT1G09530	563.537	-0.175037	0.222517	-0.786624	0.431502	0.994759
AT1G09540	51.8104	-0.891115	0.629829	-1.41485	0.157112	0.744961
AT1G09550	0	NA	NA	NA	NA	NA
AT1G09560	7825.59	1.20115	0.126208	9.51722	1.77866e-21	8.69064e-19
AT1G09570	4321.12	-0.106352	0.152906	-0.695538	0.486718	0.999378
AT1G09575	181.351	0.192329	0.412026	0.466788	0.640651	0.999378
AT1G09580	402.805	0.0172154	0.250949	0.0686013	0.945307	0.999378
AT1G09590	4897.54	0.114197	0.133747	0.853828	0.3932	0.982601
AT1G09600	92.9206	-0.263272	0.461065	-0.571008	0.567994	0.999378
AT1G09610	2.4735	0.791418	2.57604	0.307223	0.758674	NA
AT1G09620	5754.23	0.127133	0.129781	0.979592	0.327288	0.94931
AT1G09625	0	NA	NA	NA	NA	NA
AT1G09630	688.453	-0.122684	0.200069	-0.613207	0.539739	0.999378
AT1G09640	8514.88	0.0648312	0.125517	0.516513	0.605496	0.999378
AT1G09645	465.905	0.10015	0.235582	0.425116	0.670752	0.999378
AT1G09650	15.6501	0.225623	1.09749	0.205582	0.837118	0.999378
AT1G09660	1287.3	-0.0119798	0.167557	-0.0714969	0.943002	0.999378
AT1G09665	0	NA	NA	NA	NA	NA
AT1G09680	51.6193	-0.121162	0.608201	-0.199214	0.842095	0.999378
AT1G09690	8692.27	0.179692	0.124811	1.43972	0.149948	0.730274
AT1G09700	285.03	-0.239264	0.287202	-0.833086	0.404796	0.985984
AT1G09710	263.732	0.0451249	0.291788	0.15465	0.877097	0.999378
AT1G09720	0	NA	NA	NA	NA	NA
AT1G09730	985.711	0.0501149	0.179588	0.279055	0.780203	0.999378
AT1G09740	973.076	0.352295	0.185784	1.89626	0.0579252	0.453938
AT1G09750	5050.82	-0.596334	0.139407	-4.27764	1.88889e-05	0.000914416
AT1G09760	1535.17	0.110927	0.16065	0.690493	0.489884	0.999378
AT1G09770	3521.53	-0.033161	0.139617	-0.237515	0.812257	0.999378
AT1G09780	8554.6	0.309533	0.135674	2.28144	0.0225226	0.249841
AT1G09790	25.5835	2.1432	0.879599	2.43656	0.0148276	0.189378
AT1G09794	89.4088	0.143804	0.466623	0.30818	0.757946	0.999378
AT1G09795	2545.98	-0.00803482	0.143843	-0.0558584	0.955455	0.999378
AT1G09800	161.993	-0.361757	0.355677	-1.0171	0.309108	0.935807
AT1G09810	360.447	0.112199	0.253372	0.442822	0.657894	0.999378
AT1G09812	32.6154	-1.11844e-05	0.764493	-1.46298e-05	0.999988	0.999988
AT1G09815	578.12	-0.157398	0.212428	-0.740949	0.458724	0.999378
AT1G09820	161.316	0.0300066	0.373706	0.0802946	0.936003	0.999378
AT1G09830	1575.31	0.125121	0.159412	0.784889	0.432519	0.994879
AT1G09840	1309.34	-0.0779029	0.16924	-0.460311	0.645293	0.999378
AT1G09850	845.024	0.153865	0.187853	0.819072	0.412745	0.99106
AT1G09860	0.246247	1.30956	4.96466	0.263777	0.791952	NA
AT1G09870	978.113	0.0357255	0.180225	0.198228	0.842867	0.999378
AT1G09880	38.058	0.099086	0.715594	0.138467	0.889871	0.999378
AT1G09890	136.171	-0.111369	0.386758	-0.287955	0.773381	0.999378
AT1G09900	587.316	-0.0619235	0.211296	-0.293065	0.769472	0.999378
AT1G09910	500.404	-0.150074	0.233496	-0.642727	0.520401	0.999378
AT1G09920	812.698	-0.059124	0.190626	-0.310156	0.756442	0.999378
AT1G09930	3.7315	0.685203	2.11794	0.323524	0.746299	NA
AT1G09932	106.331	1.24583	0.436665	2.85307	0.00432996	0.0797906
AT1G09935	0	NA	NA	NA	NA	NA
AT1G09940	786.549	-0.18693	0.202792	-0.921782	0.356642	0.966093
AT1G09950	27.6705	-0.227112	0.827933	-0.274311	0.783845	0.999378
AT1G09960	300.829	0.129155	0.272395	0.474148	0.635395	0.999378
AT1G09970	5368.89	0.388311	0.129889	2.98957	0.00279371	0.0570417
AT1G09980	1122.75	0.0311932	0.174439	0.178821	0.858079	0.999378
AT1G09995	106.69	0.201341	0.430407	0.467791	0.639934	0.999378
AT1G10000	49.8092	-0.142433	0.6215	-0.229176	0.818732	0.999378
AT1G10010	2.44888	0.41735	2.6331	0.158502	0.874062	NA
AT1G10020	1600.26	0.0887709	0.17377	0.510854	0.609453	0.999378
AT1G10030	479.735	-0.262395	0.227167	-1.15507	0.24806	0.878285
AT1G10040	66.9011	0.133041	0.539362	0.246664	0.805168	0.999378
AT1G10050	480.041	0.348632	0.236567	1.47372	0.140558	0.708712
AT1G10060	540.733	-0.494075	0.220986	-2.23577	0.0253665	0.267951
AT1G10070	67.0653	-2.3231	0.575944	-4.03354	5.49419e-05	0.00226339
AT1G10090	1076.92	-0.463107	0.174579	-2.65271	0.00798494	0.124824
AT1G10095	129.15	-0.0209272	0.394421	-0.053058	0.957686	0.999378
AT1G10100	0	NA	NA	NA	NA	NA
AT1G10110	3.76338	1.0281	2.11862	0.485267	0.627487	NA
AT1G10120	556.951	0.287849	0.215827	1.3337	0.182301	0.790823
AT1G10130	1696.43	0.0639499	0.156031	0.409853	0.681914	0.999378
AT1G10140	182.906	-0.245969	0.356348	-0.690249	0.490038	0.999378
AT1G10150	0	NA	NA	NA	NA	NA
AT1G10155	10.2886	0.112247	1.31135	0.0855967	0.931787	0.999378
AT1G10160	343.829	-0.266917	0.271133	-0.984453	0.324893	0.947135
AT1G10170	1735.42	-0.0598032	0.15488	-0.386127	0.699402	0.999378
AT1G10180	947.261	-0.103727	0.181314	-0.572088	0.567263	0.999378
AT1G10190	0	NA	NA	NA	NA	NA
AT1G10200	2567.38	-0.279528	0.143463	-1.94843	0.0513638	0.423363
AT1G10210	193.509	-0.231191	0.329327	-0.702008	0.482674	0.999378
AT1G10220	10.477	0.738151	1.30258	0.566685	0.570928	0.999378
AT1G10225	0.724721	0.577883	4.89515	0.118052	0.906026	NA
AT1G10230	217.338	-0.07679	0.312363	-0.245836	0.805809	0.999378
AT1G10240	443.085	0.359646	0.234143	1.53601	0.124537	0.669185
AT1G10250	0	NA	NA	NA	NA	NA
AT1G10260	0	NA	NA	NA	NA	NA
AT1G10270	633.688	0.0609681	0.211799	0.287858	0.773455	0.999378
AT1G10280	179.924	0.141184	0.360919	0.391179	0.695665	0.999378
AT1G10290	3741.9	-0.0870048	0.135341	-0.642856	0.520317	0.999378
AT1G10300	35.1755	0.520221	0.739278	0.703688	0.481627	0.999378
AT1G10310	837.775	0.270283	0.189925	1.42311	0.154706	0.739444
AT1G10320	449.848	0.0901569	0.239868	0.37586	0.707021	0.999378
AT1G10330	44.3033	-0.359377	0.651744	-0.551409	0.581353	0.999378
AT1G10340	26.8678	1.11136	0.854801	1.30014	0.193554	0.811579
AT1G10350	486.376	-0.0804157	0.226677	-0.354759	0.72277	0.999378
AT1G10360	999.581	-0.718493	0.178839	-4.01755	5.88072e-05	0.00240846
AT1G10370	2702.02	0.528084	0.143012	3.69259	0.000221979	0.00724188
AT1G10380	533.4	-0.566758	0.219475	-2.58233	0.00981352	0.142177
AT1G10385	19.8409	0.988077	0.965986	1.02287	0.30637	0.934466
AT1G10390	3600.28	0.0801175	0.139042	0.576212	0.564472	0.999378
AT1G10395	0	NA	NA	NA	NA	NA
AT1G10400	42.624	-0.23446	0.665369	-0.352376	0.724556	0.999378
AT1G10410	1177.25	-0.118254	0.173916	-0.67995	0.496536	0.999378
AT1G10417	38.3359	0.251832	0.706821	0.356289	0.721625	0.999378
AT1G10430	823.673	0.0376859	0.188974	0.199424	0.841931	0.999378
AT1G10450	831.317	0.0461423	0.193298	0.238711	0.81133	0.999378
AT1G10455	0.490787	0.0370028	4.88766	0.00757065	0.99396	NA
AT1G10460	41.2385	-0.0927936	0.67293	-0.137895	0.890323	0.999378
AT1G10470	4057.62	0.405367	0.155166	2.61247	0.00898895	0.134905
AT1G10480	47.0011	0.182067	0.631894	0.288129	0.773248	0.999378
AT1G10490	937.412	-0.034169	0.181531	-0.188227	0.850699	0.999378
AT1G10500	1354.15	0.243011	0.164339	1.47872	0.139215	0.705386
AT1G10510	2540.18	0.02232	0.143651	0.155377	0.876524	0.999378
AT1G10520	79.4569	0.157467	0.492882	0.319481	0.749362	0.999378
AT1G10522	668.935	0.384082	0.216622	1.77306	0.0762194	0.525915
AT1G10530	9.42492	0.50915	1.37479	0.370347	0.711124	0.999378
AT1G10540	14.4514	-0.437095	1.12615	-0.388134	0.697917	0.999378
AT1G10550	66.0763	-0.74603	0.551748	-1.35212	0.176337	0.779858
AT1G10560	73.3688	-0.365483	0.511607	-0.714381	0.474991	0.999378
AT1G10570	721.474	0.195488	0.197995	0.987338	0.323477	0.945779
AT1G10580	1312.21	0.0643129	0.165432	0.388758	0.697455	0.999378
AT1G10585	4.8905	0.847195	1.94407	0.435784	0.662993	NA
AT1G10586	0	NA	NA	NA	NA	NA
AT1G10588	0	NA	NA	NA	NA	NA
AT1G10590	2345.94	-0.0892369	0.146283	-0.610027	0.541844	0.999378
AT1G10600	347.488	-0.193918	0.263871	-0.734897	0.462402	0.999378
AT1G10610	275.976	0.108061	0.282317	0.382765	0.701894	0.999378
AT1G10620	0	NA	NA	NA	NA	NA
AT1G10630	2453.77	-0.0486479	0.147062	-0.330799	0.740796	0.999378
AT1G10640	259.529	-0.251913	0.29149	-0.864224	0.387465	0.980507
AT1G10650	457.15	-0.129148	0.231379	-0.558164	0.576732	0.999378
AT1G10657	440.599	-0.194875	0.237184	-0.821619	0.411294	0.989783
AT1G10660	813.553	0.1167	0.194823	0.599005	0.54917	0.999378
AT1G10670	6626.09	-0.194287	0.127172	-1.52776	0.126573	0.673487
AT1G10680	129.845	4.84152	0.526751	9.1913	3.88114e-20	1.77267e-17
AT1G10690	73.4325	-0.101818	0.515445	-0.197534	0.84341	0.999378
AT1G10700	826.57	-0.00809552	0.195736	-0.0413594	0.967009	0.999378
AT1G10710	7.78702	1.33972	1.5245	0.878793	0.379514	0.978354
AT1G10715	0	NA	NA	NA	NA	NA
AT1G10717	0	NA	NA	NA	NA	NA
AT1G10720	541.061	0.148925	0.218217	0.682462	0.494947	0.999378
AT1G10730	211.448	0.263187	0.31616	0.832449	0.405156	0.985984
AT1G10740	1138.08	0.110338	0.176451	0.625317	0.531763	0.999378
AT1G10745	0	NA	NA	NA	NA	NA
AT1G10747	0	NA	NA	NA	NA	NA
AT1G10750	112.956	-0.434119	0.418893	-1.03635	0.30004	0.928949
AT1G10760	12364.2	-0.703764	0.122126	-5.7626	8.28284e-09	8.8787e-07
AT1G10770	13.481	-0.400111	1.15143	-0.347491	0.728223	0.999378
AT1G10780	281.193	-0.31183	0.282297	-1.10461	0.269327	0.901762
AT1G10790	34.466	-0.465776	0.751552	-0.619752	0.535421	0.999378
AT1G10800	23.0847	-1.00084	0.899546	-1.1126	0.26588	0.898236
AT1G10810	68.293	-0.502945	0.5399	-0.931551	0.351568	0.965146
AT1G10820	672.002	-0.0363464	0.204241	-0.177959	0.858755	0.999378
AT1G10830	1517.3	0.062082	0.159623	0.388929	0.697329	0.999378
AT1G10840	3630.41	-0.00473606	0.13634	-0.0347372	0.972289	0.999378
AT1G10850	919.294	-0.198758	0.182678	-1.08802	0.276584	0.909269
AT1G10865	289.286	0.0973138	0.278903	0.348917	0.727152	0.999378
AT1G10870	891.598	-0.00547149	0.185334	-0.0295224	0.976448	0.999378
AT1G10875	0.232228	-1.24625	4.96466	-0.251024	0.801796	NA
AT1G10880	1.0079	0.874718	4.53804	0.192752	0.847153	NA
AT1G10890	1211.83	0.0891888	0.169537	0.526072	0.598838	0.999378
AT1G10900	1697.67	0.0870004	0.156645	0.5554	0.578621	0.999378
AT1G10910	1381.31	-0.22214	0.165577	-1.34161	0.179723	0.786687
AT1G10920	177.976	0.176967	0.340873	0.519157	0.603651	0.999378
AT1G10930	1113.36	-0.057883	0.175175	-0.330429	0.741076	0.999378
AT1G10940	2301.15	0.130888	0.146215	0.895169	0.370697	0.973232
AT1G10950	3729.11	-0.0994356	0.135571	-0.73346	0.463278	0.999378
AT1G10960	17350	0.186789	0.120287	1.55286	0.120455	0.658476
AT1G10970	125.455	0.470293	0.399048	1.17854	0.238582	0.865362
AT1G10980	3.52909	-1.84022	2.25348	-0.816612	0.41415	NA
AT1G10990	46.6691	-0.62985	0.645428	-0.975865	0.329131	0.949608
AT1G11000	283.048	0.0760689	0.286569	0.265447	0.790665	0.999378
AT1G11020	447.106	0.118983	0.233955	0.508573	0.611052	0.999378
AT1G11040	1.03808	0.907507	4.53016	0.200326	0.841226	NA
AT1G11050	0	NA	NA	NA	NA	NA
AT1G11060	534.966	-0.0726407	0.220001	-0.330184	0.741261	0.999378
AT1G11070	330.117	-1.71435	0.274417	-6.24725	4.17737e-10	5.81236e-08
AT1G11080	276.749	-0.677291	0.284028	-2.38459	0.0170983	0.210695
AT1G11090	0	NA	NA	NA	NA	NA
AT1G11100	122.059	0.085479	0.415556	0.205698	0.837027	0.999378
AT1G11110	0.490787	0.0370028	4.88766	0.00757065	0.99396	NA
AT1G11112	18.8224	-0.385105	1.00302	-0.383944	0.70102	0.999378
AT1G11120	70.6271	-0.675389	0.529699	-1.27504	0.202295	0.823206
AT1G11125	31.0912	-0.455446	0.770873	-0.590818	0.554642	0.999378
AT1G11130	715.422	-0.489066	0.199363	-2.45315	0.0141613	0.183886
AT1G11145	0	NA	NA	NA	NA	NA
AT1G11150	101.422	-0.186886	0.450954	-0.414425	0.678563	0.999378
AT1G11160	227.448	-0.28551	0.307864	-0.92739	0.353724	0.965277
AT1G11170	72.4192	-0.80516	0.52025	-1.54764	0.121709	0.661817
AT1G11180	331.291	-0.196155	0.266938	-0.734833	0.462441	0.999378
AT1G11190	155.857	0.0246511	0.361396	0.0682109	0.945618	0.999378
AT1G11200	394.74	-0.0580812	0.246059	-0.236045	0.813397	0.999378
AT1G11210	116.499	-1.21804	0.419373	-2.90443	0.0036792	0.0701452
AT1G11220	108.453	-0.328395	0.44703	-0.734615	0.462574	0.999378
AT1G11230	0	NA	NA	NA	NA	NA
AT1G11240	775.488	0.0694146	0.194	0.357807	0.720488	0.999378
AT1G11250	0	NA	NA	NA	NA	NA
AT1G11260	3273.36	-0.806785	0.646922	-1.24711	0.212356	0.836341
AT1G11265	0	NA	NA	NA	NA	NA
AT1G11270	88.8273	0.392582	0.47087	0.833738	0.404429	0.985984
AT1G11280	1013.75	0.0262013	0.177428	0.147673	0.882601	0.999378
AT1G11290	247.749	-0.050825	0.295454	-0.172023	0.863419	0.999378
AT1G11300	122.779	0.546421	0.403324	1.35479	0.175483	0.779179
AT1G11303	240.806	0.410517	0.304436	1.34845	0.177513	0.7821
AT1G11310	2696.61	0.0193551	0.142878	0.135466	0.892244	0.999378
AT1G11320	148.711	0.164542	0.369196	0.445675	0.655832	0.999378
AT1G11330	425.164	0.214087	0.237779	0.900359	0.367929	0.971729
AT1G11340	112.2	0.0283811	0.419789	0.0676079	0.946098	0.999378
AT1G11350	832.323	-0.112863	0.189306	-0.596195	0.551045	0.999378
AT1G11360	768.501	-0.124559	0.192983	-0.645441	0.518641	0.999378
AT1G11362	0.973104	-1.79235	4.24066	-0.422658	0.672545	NA
AT1G11370	0.232228	-1.24625	4.96466	-0.251024	0.801796	NA
AT1G11380	476.795	-0.282619	0.276923	-1.02057	0.307459	0.935108
AT1G11390	601.427	0.0284845	0.215801	0.131994	0.894989	0.999378
AT1G11400	532.321	-0.193285	0.218742	-0.883624	0.376899	0.977523
AT1G11410	532.235	0.138571	0.220148	0.629445	0.529058	0.999378
AT1G11420	119.668	0.464848	0.411164	1.13057	0.258238	0.892077
AT1G11430	3751.35	0.100623	0.140996	0.713661	0.475437	0.999378
AT1G11440	310.511	-0.144219	0.269008	-0.536112	0.591881	0.999378
AT1G11450	393.148	0.0983762	0.247885	0.396863	0.691469	0.999378
AT1G11460	15.5284	-1.35508	1.11563	-1.21463	0.224506	0.849629
AT1G11470	0	NA	NA	NA	NA	NA
AT1G11475	548.328	0.197258	0.216787	0.909918	0.362866	0.97109
AT1G11480	2252.27	0.0535742	0.147573	0.363036	0.716578	0.999378
AT1G11490	7.22827	-0.064582	1.54433	-0.0418189	0.966643	NA
AT1G11500	9.08488	-1.05769	1.47307	-0.71802	0.472745	0.999378
AT1G11510	0	NA	NA	NA	NA	NA
AT1G11520	0.258559	1.33	4.96957	0.267629	0.788985	NA
AT1G11530	218.282	-0.985062	0.321442	-3.06451	0.0021803	0.0476671
AT1G11540	75.3478	-0.174083	0.50647	-0.343718	0.731058	0.999378
AT1G11545	964.142	-0.416943	0.196488	-2.12197	0.0338402	0.323321
AT1G11560	5.91584	1.61775	1.80281	0.897349	0.369533	NA
AT1G11570	38.7745	-0.187174	0.710853	-0.263308	0.792313	0.999378
AT1G11572	0.504805	2.47526	4.89228	0.505952	0.61289	NA
AT1G11580	2384.84	0.212265	0.159153	1.33371	0.182298	0.790823
AT1G11590	0.232228	-1.24625	4.96466	-0.251024	0.801796	NA
AT1G11591	0.478475	0.0316449	4.99125	0.00634007	0.994941	NA
AT1G11593	0	NA	NA	NA	NA	NA
AT1G11600	327.13	-0.432557	0.280076	-1.54443	0.122485	0.662659
AT1G11608	0	NA	NA	NA	NA	NA
AT1G11610	0.246247	1.30956	4.96466	0.263777	0.791952	NA
AT1G11620	0	NA	NA	NA	NA	NA
AT1G11630	225.637	-0.0886259	0.307568	-0.288151	0.773231	0.999378
AT1G11650	7667.88	-0.0808418	0.128612	-0.628569	0.529631	0.999378
AT1G11655	12.7274	-1.1047	1.19463	-0.924719	0.355112	0.965442
AT1G11660	1617.41	0.0104269	0.15731	0.0662824	0.947153	0.999378
AT1G11670	1214.86	0.0230658	0.181935	0.126781	0.899114	0.999378
AT1G11680	3816.89	-0.0718563	0.134993	-0.532297	0.59452	0.999378
AT1G11684	0.767207	1.30664	4.7012	0.277938	0.78106	NA
AT1G11690	2.98215	0.528834	2.33995	0.226002	0.8212	NA
AT1G11700	368.122	-0.725305	0.256091	-2.83221	0.00462268	0.0840887
AT1G11710	67.8423	-0.26588	0.531627	-0.500125	0.616987	0.999378
AT1G11720	3341.44	0.256387	0.13918	1.84212	0.0654576	0.486647
AT1G11730	52.84	0.00218345	0.619363	0.00352532	0.997187	0.999879
AT1G11740	150.674	-1.13333	0.376051	-3.01378	0.00258018	0.0536728
AT1G11750	4992.04	0.00823889	0.130684	0.0630442	0.949731	0.999378
AT1G11755	216.822	0.0187472	0.312897	0.0599149	0.952223	0.999378
AT1G11760	181.112	-0.310814	0.34606	-0.898149	0.369106	0.972525
AT1G11765	0	NA	NA	NA	NA	NA
AT1G11770	0	NA	NA	NA	NA	NA
AT1G11780	379.143	-0.261657	0.248863	-1.05141	0.293071	0.925407
AT1G11785	3.01652	5.04	2.90353	1.73582	0.0825955	NA
AT1G11790	1183.86	-0.0947106	0.171794	-0.551304	0.581425	0.999378
AT1G11800	334.497	0.0302031	0.260983	0.115728	0.907868	0.999378
AT1G11810	0	NA	NA	NA	NA	NA
AT1G11820	1253.74	-0.2657	0.167471	-1.58655	0.112616	0.634501
AT1G11840	14807.7	0.146804	0.121021	1.21305	0.225113	0.850644
AT1G11850	497.686	-0.593773	0.226827	-2.61774	0.00885152	0.133474
AT1G11860	68045.6	0.11849	0.117469	1.00869	0.313122	0.938196
AT1G11870	1612.6	-0.0858319	0.157654	-0.544434	0.586143	0.999378
AT1G11880	187.295	0.103114	0.333293	0.309378	0.757034	0.999378
AT1G11890	1271.93	0.209324	0.168425	1.24283	0.213931	0.837603
AT1G11900	18.5475	0.219463	0.999447	0.219585	0.826195	0.999378
AT1G11905	260.756	-0.397864	0.29199	-1.36259	0.173011	0.774716
AT1G11910	17310.9	0.217175	0.120778	1.79813	0.072156	0.514196
AT1G11915	34.845	0.49566	0.734471	0.674852	0.49977	0.999378
AT1G11920	7.01989	-0.583611	1.57429	-0.370714	0.710851	NA
AT1G11925	0	NA	NA	NA	NA	NA
AT1G11930	1712.49	0.0556503	0.155261	0.35843	0.720021	0.999378
AT1G11940	181.674	-0.0481068	0.340628	-0.14123	0.887688	0.999378
AT1G11950	207.08	-0.0764929	0.320097	-0.238967	0.811131	0.999378
AT1G11960	349.684	0.481974	0.256768	1.87708	0.0605069	0.465148
AT1G11970	0	NA	NA	NA	NA	NA
AT1G11980	0	NA	NA	NA	NA	NA
AT1G11990	3.00634	2.32559	2.45474	0.947388	0.343441	NA
AT1G12000	4681.42	-0.0944967	0.135597	-0.696894	0.485869	0.999378
AT1G12010	125.641	1.40253	0.405585	3.45803	0.000544138	0.0156607
AT1G12020	281.375	-0.0989146	0.280031	-0.353228	0.723918	0.999378
AT1G12030	132.286	1.66763	0.416481	4.00409	6.22571e-05	0.00251543
AT1G12040	364.093	0.204815	0.302852	0.676286	0.498859	0.999378
AT1G12050	1815.4	0.146889	0.153314	0.958091	0.338017	0.95689
AT1G12060	133.627	-0.10626	0.38787	-0.273959	0.784116	0.999378
AT1G12064	5.27324	-1.63664	1.84453	-0.887293	0.374921	NA
AT1G12070	8.80553	1.15663	1.42688	0.810601	0.417595	0.993058
AT1G12080	489.606	-1.08266	0.227948	-4.74958	2.03836e-06	0.000125222
AT1G12090	30955	-1.00584	0.119087	-8.44629	3.00707e-17	1.19205e-14
AT1G12100	26.1752	0.492552	0.869794	0.566285	0.5712	0.999378
AT1G12110	5778.46	-0.432302	0.134729	-3.20868	0.00133345	0.0325298
AT1G12120	1567.09	-0.0765635	0.163447	-0.46843	0.639477	0.999378
AT1G12130	3.25302	0.698755	2.25686	0.309614	0.756855	NA
AT1G12140	1487.44	0.105708	0.16254	0.650352	0.515465	0.999378
AT1G12150	5.7478	1.13774	1.74907	0.650484	0.51538	NA
AT1G12160	123.836	-0.344735	0.413497	-0.833705	0.404447	0.985984
AT1G12170	0	NA	NA	NA	NA	NA
AT1G12180	0.258559	1.33	4.96957	0.267629	0.788985	NA
AT1G12190	0.490787	0.0370028	4.88766	0.00757065	0.99396	NA
AT1G12200	1188.79	0.378931	0.172374	2.19831	0.027927	0.283315
AT1G12210	9.32443	-0.102581	1.395	-0.0735345	0.941381	0.999378
AT1G12211	0.232228	-1.24625	4.96466	-0.251024	0.801796	NA
AT1G12220	152.481	0.000577141	0.372562	0.00154911	0.998764	0.999879
AT1G12230	3521.81	-0.0441408	0.137252	-0.321603	0.747753	0.999378
AT1G12240	4517.3	-0.145499	0.141996	-1.02467	0.305519	0.934258
AT1G12244	402.972	0.319699	0.24458	1.30714	0.191166	0.807643
AT1G12250	2085.95	-0.0635567	0.155031	-0.40996	0.681835	0.999378
AT1G12260	128.3	0.0836056	0.394447	0.211956	0.832141	0.999378
AT1G12270	2042.49	-0.0303716	0.153254	-0.198178	0.842905	0.999378
AT1G12280	206.689	-0.224216	0.325885	-0.688023	0.491438	0.999378
AT1G12290	79.8454	-0.294231	0.493058	-0.596747	0.550676	0.999378
AT1G12300	151.176	0.168563	0.368881	0.456958	0.647701	0.999378
AT1G12310	0	NA	NA	NA	NA	NA
AT1G12320	107.253	-0.278691	0.428411	-0.650523	0.515354	0.999378
AT1G12330	667.17	-0.224441	0.211691	-1.06023	0.289039	0.923183
AT1G12340	3.53926	-0.762119	2.18716	-0.348451	0.727502	NA
AT1G12350	499.678	0.126488	0.226039	0.559584	0.575764	0.999378
AT1G12360	1902.06	0.0828031	0.154353	0.536453	0.591646	0.999378
AT1G12370	302.051	-0.196444	0.273917	-0.717164	0.473273	0.999378
AT1G12380	190.942	-0.332626	0.333586	-0.997121	0.318706	0.942569
AT1G12390	248.108	-0.177679	0.298145	-0.595949	0.551209	0.999378
AT1G12400	169.78	0.171143	0.348146	0.491584	0.623014	0.999378
AT1G12410	4997.98	0.0138972	0.132119	0.105187	0.916227	0.999378
AT1G12411	0	NA	NA	NA	NA	NA
AT1G12420	300.668	0.142836	0.273084	0.523047	0.600942	0.999378
AT1G12430	847.248	-0.0198131	0.187863	-0.105466	0.916006	0.999378
AT1G12440	2166.12	-0.346433	0.16303	-2.12496	0.0335899	0.321807
AT1G12450	322.594	-0.344592	0.27398	-1.25773	0.20849	0.830962
AT1G12460	479.529	0.078445	0.232558	0.337313	0.735881	0.999378
AT1G12470	1337.62	0.0791471	0.164702	0.480546	0.630839	0.999378
AT1G12480	46.0157	0.740614	0.641982	1.15364	0.248649	0.87912
AT1G12490	3.54773	-0.670138	2.22896	-0.300651	0.763681	NA
AT1G12500	1409.19	-0.0360943	0.164217	-0.219797	0.826029	0.999378
AT1G12520	720.334	0.0418687	0.197555	0.211935	0.832158	0.999378
AT1G12530	341.894	0.0286204	0.258682	0.110639	0.911902	0.999378
AT1G12540	0.232228	-1.24625	4.96466	-0.251024	0.801796	NA
AT1G12550	212.62	0.309599	0.315769	0.980463	0.326858	0.94922
AT1G12560	398.778	0.499052	0.261698	1.90698	0.0565235	0.448305
AT1G12570	56.3349	0.38445	0.606923	0.633442	0.526445	0.999378
AT1G12580	1362.72	0.0592118	0.181504	0.326228	0.744252	0.999378
AT1G12600	25.1586	-0.363214	0.858647	-0.423007	0.67229	0.999378
AT1G12610	41.1849	-2.17576	0.815176	-2.66907	0.00760623	0.1207
AT1G12615	0	NA	NA	NA	NA	NA
AT1G12620	167.015	-0.128393	0.355089	-0.361579	0.717667	0.999378
AT1G12630	17.9367	0.810727	1.01509	0.798677	0.424478	0.994633
AT1G12640	1073.05	-0.114867	0.175105	-0.65599	0.51183	0.999378
AT1G12650	487.787	-0.0335205	0.225925	-0.14837	0.88205	0.999378
AT1G12660	0	NA	NA	NA	NA	NA
AT1G12663	0	NA	NA	NA	NA	NA
AT1G12665	0.246247	1.30956	4.96466	0.263777	0.791952	NA
AT1G12672	0.232228	-1.24625	4.96466	-0.251024	0.801796	NA
AT1G12680	672.519	-0.0287356	0.20215	-0.14215	0.886961	0.999378
AT1G12700	117.674	-0.0894439	0.412202	-0.21699	0.828216	0.999378
AT1G12710	290.249	-0.73933	0.28648	-2.58074	0.00985891	0.14247
AT1G12720	0	NA	NA	NA	NA	NA
AT1G12725	0	NA	NA	NA	NA	NA
AT1G12730	177.421	-0.595657	0.343025	-1.73648	0.0824787	0.54596
AT1G12740	631.47	0.402298	0.235352	1.70935	0.0873865	0.563188
AT1G12750	591.68	-0.15167	0.211288	-0.717835	0.472859	0.999378
AT1G12760	1281.11	-0.0527299	0.171107	-0.308169	0.757954	0.999378
AT1G12770	2494.76	-0.0626578	0.147335	-0.425274	0.670637	0.999378
AT1G12775	118.865	0.169313	0.408909	0.41406	0.67883	0.999378
AT1G12780	1772.25	0.0409631	0.442965	0.0924747	0.926321	0.999378
AT1G12790	113.08	-0.0240609	0.418013	-0.0575602	0.954099	0.999378
AT1G12800	12018.4	0.0029029	0.122184	0.0237583	0.981045	0.999378
AT1G12805	0.490787	0.0370028	4.88766	0.00757065	0.99396	NA
AT1G12810	458.962	0.180906	0.232202	0.779087	0.435928	0.996377
AT1G12820	1240.81	0.0366851	0.184105	0.199262	0.842058	0.999378
AT1G12830	0	NA	NA	NA	NA	NA
AT1G12840	5614.58	0.161538	0.129366	1.24869	0.211777	0.835438
AT1G12845	275.989	-1.22392	0.285463	-4.28751	1.80684e-05	0.000880782
AT1G12850	1457.1	-0.0977579	0.172235	-0.567585	0.570317	0.999378
AT1G12855	15.5412	1.4382	1.09161	1.31751	0.187668	0.799777
AT1G12860	1695.67	-0.397455	0.155732	-2.55217	0.0107054	0.150147
AT1G12870	0.49463	-2.41195	4.89228	-0.493013	0.622004	NA
AT1G12880	122.6	-0.533766	0.413065	-1.29221	0.196285	0.815409
AT1G12890	4.64176	-1.04178	1.94373	-0.535972	0.591978	NA
AT1G12900	115401	0.0319605	0.116566	0.274183	0.783944	0.999378
AT1G12910	891.029	-0.0485547	0.189993	-0.25556	0.79829	0.999378
AT1G12920	2923.41	0.166798	0.141914	1.17535	0.239856	0.866594
AT1G12930	920.275	0.0425029	0.183529	0.231587	0.816859	0.999378
AT1G12935	0	NA	NA	NA	NA	NA
AT1G12940	1.03424	2.48192	4.91307	0.505168	0.613441	NA
AT1G12950	245.79	0.69166	0.318615	2.17083	0.029944	0.297598
AT1G12960	0	NA	NA	NA	NA	NA
AT1G12970	429.437	0.210297	0.242795	0.866152	0.386407	0.980507
AT1G12980	13.5476	-0.0630822	1.1516	-0.0547776	0.956316	0.999378
AT1G12990	671.538	-0.207092	0.201932	-1.02556	0.305101	0.933769
AT1G13000	536.206	-0.119294	0.218244	-0.546608	0.584648	0.999378
AT1G13020	1535.55	0.113713	0.164083	0.693018	0.488299	0.999378
AT1G13030	362.143	-0.0659562	0.252832	-0.26087	0.794193	0.999378
AT1G13040	139.414	0.141988	0.380171	0.373485	0.708787	0.999378
AT1G13050	140.866	-0.0645799	0.380328	-0.169801	0.865167	0.999378
AT1G13060	3563.69	0.112674	0.136469	0.825641	0.409008	0.987844
AT1G13080	1055	-0.0406654	0.176307	-0.230651	0.817586	0.999378
AT1G13090	1220.02	0.4156	0.174434	2.38256	0.0171929	0.211489
AT1G13100	400.257	0.284415	0.243715	1.167	0.24321	0.871326
AT1G13110	3565.38	0.187159	0.13642	1.37193	0.170084	0.768654
AT1G13120	695.256	0.157389	0.201409	0.781437	0.434545	0.995898
AT1G13130	71.0556	-0.0739139	0.52338	-0.141224	0.887693	0.999378
AT1G13140	28.013	0.289112	0.811234	0.356386	0.721552	0.999378
AT1G13143	0	NA	NA	NA	NA	NA
AT1G13150	36.6644	0.211783	0.711209	0.297779	0.765872	0.999378
AT1G13160	1155.25	0.0174352	0.178589	0.0976275	0.922228	0.999378
AT1G13170	1134.19	-0.0797953	0.17297	-0.461325	0.644566	0.999378
AT1G13180	372.803	-0.0746336	0.252406	-0.295689	0.767468	0.999378
AT1G13190	1194.48	0.0152161	0.171201	0.0888782	0.929179	0.999378
AT1G13195	237.179	0.0986645	0.301297	0.327466	0.743315	0.999378
AT1G13200	2.79241	0.982831	2.455	0.400338	0.688908	NA
AT1G13210	1073.16	0.205337	0.184025	1.11581	0.264504	0.897251
AT1G13220	785.246	0.0812913	0.19174	0.423967	0.67159	0.999378
AT1G13230	8.0485	1.6126	1.50265	1.07317	0.283196	0.916773
AT1G13245	1285.3	-0.786009	0.167424	-4.69472	2.66974e-06	0.00015845
AT1G13250	784.061	-0.366078	0.200039	-1.83003	0.0672451	0.494516
AT1G13260	2245.03	-1.10929	0.155716	-7.12383	1.04972e-12	2.22775e-10
AT1G13270	1439.56	0.112018	0.167215	0.669905	0.502918	0.999378
AT1G13280	846.423	-0.107735	0.191384	-0.562927	0.573485	0.999378
AT1G13290	0	NA	NA	NA	NA	NA
AT1G13300	234.872	-0.476436	0.323275	-1.47378	0.140541	0.708712
AT1G13310	1.53655	-1.78241	3.53799	-0.503793	0.614407	NA
AT1G13320	2383.81	-0.0639709	0.145838	-0.438643	0.66092	0.999378
AT1G13330	67.4897	0.070877	0.53194	0.133243	0.894002	0.999378
AT1G13340	76.0401	-0.459335	0.504647	-0.91021	0.362712	0.97109
AT1G13350	915.938	-0.216234	0.183249	-1.18	0.237998	0.864246
AT1G13360	1342.35	-0.101506	0.164569	-0.616798	0.537368	0.999378
AT1G13370	6.6046	2.03953	1.73176	1.17772	0.238908	NA
AT1G13380	566.555	-0.100275	0.222224	-0.451233	0.651822	0.999378
AT1G13390	445.823	-0.225816	0.234923	-0.961235	0.336434	0.956105
AT1G13400	19.7996	-0.208058	0.959802	-0.216772	0.828386	0.999378
AT1G13410	45.9367	-0.160299	0.638674	-0.250987	0.801824	0.999378
AT1G13420	372.856	-0.103926	0.268657	-0.386835	0.698879	0.999378
AT1G13430	25.8914	-0.777008	0.861611	-0.901808	0.367159	0.971729
AT1G13440	59961.8	0.0345011	0.117513	0.293594	0.769068	0.999378
AT1G13450	648.004	-0.0697711	0.207217	-0.336705	0.736339	0.999378
AT1G13460	422.331	0.10262	0.248495	0.412966	0.679631	0.999378
AT1G13470	6.72225	-0.935622	1.70375	-0.549154	0.5829	NA
AT1G13480	54.7578	1.48145	0.6043	2.45152	0.0142256	0.184532
AT1G13485	0	NA	NA	NA	NA	NA
AT1G13490	2.257	3.01207	3.00741	1.00155	0.316562	NA
AT1G13500	35.8895	0.306223	0.76299	0.401346	0.688165	0.999378
AT1G13510	138.621	0.317614	0.400523	0.793	0.427778	0.994633
AT1G13520	34.5428	0.625671	0.734489	0.851844	0.3943	0.983499
AT1G13530	80.6282	0.137258	0.495827	0.276826	0.781914	0.999378
AT1G13540	93.7734	0.265657	0.476231	0.557833	0.576958	0.999378
AT1G13550	14.2222	0.181454	1.12054	0.161934	0.871358	0.999378
AT1G13560	2432.26	-0.171439	0.145423	-1.1789	0.238436	0.865207
AT1G13570	485.222	-0.11505	0.242313	-0.4748	0.63493	0.999378
AT1G13580	303.531	-0.0458478	0.271568	-0.168826	0.865933	0.999378
AT1G13590	93.5054	-0.80865	0.484965	-1.66744	0.0954268	0.589335
AT1G13600	46.3987	0.459447	0.657384	0.698902	0.484613	0.999378
AT1G13605	0	NA	NA	NA	NA	NA
AT1G13607	3.74765	0.199833	2.1049	0.0949372	0.924365	NA
AT1G13608	12.0053	0.382155	1.27517	0.299688	0.764415	0.999378
AT1G13609	956.753	0.668448	0.193047	3.46261	0.000534962	0.0154815
AT1G13610	44.1306	1.45175	0.661309	2.19527	0.0281442	0.284622
AT1G13620	4.25075	0.0219729	2.01325	0.0109142	0.991292	NA
AT1G13630	103.357	-0.192119	0.436925	-0.439707	0.660149	0.999378
AT1G13635	56.1436	-0.347868	0.581891	-0.597822	0.549959	0.999378
AT1G13640	1348.3	0.0589368	0.170086	0.346511	0.728959	0.999378
AT1G13650	979.681	-2.62525	0.204958	-12.8088	1.46448e-37	2.56406e-34
AT1G13660	0.258559	1.33	4.96957	0.267629	0.788985	NA
AT1G13670	173.789	-0.304449	0.351419	-0.86634	0.386304	0.980507
AT1G13680	0.258559	1.33	4.96957	0.267629	0.788985	NA
AT1G13690	616.847	-0.0778499	0.213427	-0.364761	0.71529	0.999378
AT1G13700	499.161	-0.630625	0.643531	-0.979945	0.327113	0.94922
AT1G13710	574.926	0.376432	0.213502	1.76313	0.0778786	0.530383
AT1G13730	1268.85	-0.278705	0.168888	-1.65023	0.098896	0.598621
AT1G13740	207.587	-0.302342	0.318798	-0.94838	0.342936	0.960373
AT1G13750	267.65	0.516098	0.287446	1.79546	0.0725798	0.515344
AT1G13755	0	NA	NA	NA	NA	NA
AT1G13760	0	NA	NA	NA	NA	NA
AT1G13770	378.319	-0.393391	0.250103	-1.57291	0.115739	0.644496
AT1G13780	202.922	-0.10059	0.334472	-0.300744	0.76361	0.999378
AT1G13790	190.793	0.455051	0.350465	1.29842	0.194144	0.812284
AT1G13800	57.6957	0.0483337	0.573612	0.0842619	0.932848	0.999378
AT1G13805	0	NA	NA	NA	NA	NA
AT1G13810	147.178	-0.177273	0.373065	-0.47518	0.634658	0.999378
AT1G13820	2464.16	0.137454	0.147466	0.932107	0.351281	0.964973
AT1G13825	1.02961	0.841789	4.14666	0.203004	0.839132	NA
AT1G13830	136.387	-0.0885771	0.390461	-0.226853	0.820538	0.999378
AT1G13860	571.773	-0.159947	0.214029	-0.747314	0.454874	0.999378
AT1G13870	436.888	0.17252	0.236299	0.73009	0.465335	0.999378
AT1G13880	613.809	-0.291408	0.20824	-1.39938	0.161698	0.752719
AT1G13890	0.696684	-2.14519	4.91858	-0.43614	0.662735	NA
AT1G13900	833.489	0.115991	0.191954	0.604264	0.545668	0.999378
AT1G13910	123.52	-0.055117	0.40313	-0.136723	0.89125	0.999378
AT1G13920	207.965	-0.341264	0.31949	-1.06815	0.285452	0.918571
AT1G13930	21237.6	-0.70537	0.119479	-5.90372	3.55385e-09	4.10255e-07
AT1G13940	649.847	-0.094846	0.205129	-0.462373	0.643814	0.999378
AT1G13950	373.738	0.658703	0.250345	2.63118	0.0085089	0.129922
AT1G13960	688.864	-0.0607643	0.200926	-0.302422	0.762331	0.999378
AT1G13970	146.273	-0.485766	0.373243	-1.30147	0.193097	0.810854
AT1G13980	1445.38	-0.111552	0.161538	-0.690561	0.489841	0.999378
AT1G13990	427.484	0.286608	0.250663	1.1434	0.252872	0.884279
AT1G14000	1866.85	0.0661572	0.153752	0.430286	0.666988	0.999378
AT1G14010	879.44	0.255731	0.186119	1.37402	0.169435	0.767701
AT1G14020	592.647	-0.144112	0.212459	-0.678304	0.497579	0.999378
AT1G14030	1420.36	0.238136	0.163281	1.45845	0.144717	0.718393
AT1G14040	309.987	0.164195	0.275493	0.596006	0.551171	0.999378
AT1G14048	0	NA	NA	NA	NA	NA
AT1G14060	379.502	0.0782806	0.249285	0.31402	0.753506	0.999378
AT1G14080	222.369	0.602672	0.368459	1.63565	0.101912	0.60708
AT1G14100	0.490787	0.0370028	4.88766	0.00757065	0.99396	NA
AT1G14110	0	NA	NA	NA	NA	NA
AT1G14120	425.481	-0.922017	0.240728	-3.83011	0.000128084	0.00454569
AT1G14130	263.723	0.0972801	0.29414	0.330727	0.740851	0.999378
AT1G14140	398.204	-0.0130501	0.246211	-0.0530037	0.957729	0.999378
AT1G14150	1801.15	-0.165573	0.156735	-1.05638	0.290793	0.925267
AT1G14160	132.164	-0.822132	0.398093	-2.06517	0.0389064	0.355557
AT1G14170	420.985	-0.299818	0.254407	-1.1785	0.238598	0.865362
AT1G14180	252.746	-0.0949334	0.293382	-0.323583	0.746254	0.999378
AT1G14185	132.172	0.964818	0.391646	2.4635	0.013759	0.179439
AT1G14190	81.308	-0.149041	0.500908	-0.297541	0.766054	0.999378
AT1G14200	294.976	0.0762648	0.275077	0.277249	0.781589	0.999378
AT1G14205	67.3123	-0.145571	0.537227	-0.270967	0.786416	0.999378
AT1G14210	903.787	-0.100237	0.185489	-0.540393	0.588926	0.999378
AT1G14220	48.0641	-1.33262	0.636863	-2.09248	0.0363959	0.340159
AT1G14230	582.558	0.18666	0.224359	0.831972	0.405425	0.985984
AT1G14240	177.4	-0.929518	0.345718	-2.68866	0.00717388	0.115785
AT1G14250	206.387	0.563005	0.320166	1.75848	0.0786657	0.532796
AT1G14260	24.3491	-0.700069	0.870315	-0.804385	0.421175	0.994397
AT1G14270	2525.06	0.0271091	0.143756	0.188577	0.850424	0.999378
AT1G14280	1118.96	0.181757	0.175688	1.03454	0.300883	0.930233
AT1G14290	945.819	-0.411673	0.189132	-2.17664	0.0295072	0.294232
AT1G14300	376.145	-0.201723	0.250811	-0.804282	0.421234	0.994397
AT1G14310	425.522	0.113239	0.238609	0.47458	0.635086	0.999378
AT1G14315	0	NA	NA	NA	NA	NA
AT1G14320	21112.3	0.0933589	0.122295	0.763392	0.445229	0.999378
AT1G14330	451.801	-0.0512636	0.238602	-0.21485	0.829884	0.999378
AT1G14340	399.842	-0.125629	0.246464	-0.509724	0.610245	0.999378
AT1G14345	4138.86	-0.199378	0.138433	-1.44025	0.149798	0.73022
AT1G14350	391.421	-0.343793	0.246988	-1.39194	0.16394	0.757866
AT1G14360	854.007	0.0253983	0.19015	0.13357	0.893743	0.999378
AT1G14370	256.64	0.380037	0.292504	1.29926	0.193856	0.811822
AT1G14380	938.281	-0.135985	0.182836	-0.743755	0.457025	0.999378
AT1G14390	122.164	0.461911	0.444851	1.03835	0.299107	0.928149
AT1G14400	3549.06	-0.213994	0.136474	-1.56802	0.116877	0.648084
AT1G14410	978.734	-0.163942	0.182786	-0.896905	0.36977	0.97273
AT1G14420	5.27652	0.279526	1.81805	0.153751	0.877806	NA
AT1G14430	248.564	-0.358356	0.295619	-1.21222	0.225428	0.850697
AT1G14440	446.186	-0.365395	0.236453	-1.54532	0.12227	0.662489
AT1G14450	402.12	0.451661	0.245698	1.83828	0.0660213	0.489275
AT1G14453	0.232228	-1.24625	4.96466	-0.251024	0.801796	NA
AT1G14455	4.83761	0.375972	1.91479	0.196352	0.844335	NA
AT1G14460	686.102	-0.01794	0.203237	-0.0882712	0.929661	0.999378
AT1G14470	38.0614	0.152787	0.720712	0.211995	0.832111	0.999378
AT1G14480	73.6588	0.177647	0.519652	0.341858	0.732458	0.999378
AT1G14490	31.253	-0.154346	0.799775	-0.192986	0.84697	0.999378
AT1G14500	4.55905	0.793953	1.95029	0.407094	0.683939	NA
AT1G14510	1430.63	-0.079133	0.162806	-0.486057	0.626927	0.999378
AT1G14520	159.216	-0.934406	0.364032	-2.56682	0.0102636	0.146195
AT1G14530	129.37	-0.372741	0.3939	-0.946284	0.344004	0.961117
AT1G14540	161.243	0.405525	0.356302	1.13815	0.255058	0.887507
AT1G14550	24.8289	0.521867	0.862441	0.605105	0.545109	0.999378
AT1G14560	471.929	-0.00269199	0.228441	-0.0117842	0.990598	0.999378
AT1G14570	1847.28	-0.214447	0.153477	-1.39726	0.162335	0.754403
AT1G14580	1120.37	-0.254572	0.179658	-1.41698	0.156489	0.743351
AT1G14590	166.194	-0.150589	0.351256	-0.428716	0.66813	0.999378
AT1G14600	98.7792	-0.320759	0.44709	-0.717439	0.473103	0.999378
AT1G14610	5112.94	0.032439	0.130394	0.248777	0.803533	0.999378
AT1G14620	777.126	0.120747	0.192604	0.626918	0.530713	0.999378
AT1G14630	82.4507	-0.777396	0.487048	-1.59614	0.110458	0.628751
AT1G14640	160.344	0.686263	0.358014	1.91686	0.0552555	0.442592
AT1G14642	11.1958	-0.0206181	1.25611	-0.0164142	0.986904	0.999378
AT1G14650	2207.76	0.0814794	0.148877	0.547293	0.584177	0.999378
AT1G14660	236.658	-0.179638	0.301658	-0.595503	0.551507	0.999378
AT1G14670	4276.26	-0.0366183	0.134189	-0.272886	0.784941	0.999378
AT1G14680	44.1884	-0.280367	0.651352	-0.430439	0.666876	0.999378
AT1G14685	1495.31	-0.0991666	0.167441	-0.592249	0.553684	0.999378
AT1G14686	3.80629	-0.523321	2.16962	-0.241204	0.809397	NA
AT1G14687	51.9861	0.124864	0.605751	0.206131	0.836689	0.999378
AT1G14688	0.262402	-1.26668	4.96956	-0.254888	0.79881	NA
AT1G14690	894.001	-0.0426209	0.184784	-0.230653	0.817584	0.999378
AT1G14700	1373.02	-0.132316	0.16629	-0.79569	0.426213	0.994633
AT1G14710	3535.32	0.369073	0.139437	2.64688	0.00812375	0.126243
AT1G14720	1854.54	-0.132671	0.165973	-0.79935	0.424088	0.994633
AT1G14730	256.714	0.169453	0.291397	0.581519	0.560891	0.999378
AT1G14740	2296.72	0.126887	0.171761	0.738743	0.460063	0.999378
AT1G14750	56.5793	-0.637906	0.583812	-1.09266	0.274544	0.907585
AT1G14755	0	NA	NA	NA	NA	NA
AT1G14760	19.9267	-0.744254	0.966863	-0.769761	0.441442	0.999261
AT1G14770	193.42	0.211789	0.328588	0.644543	0.519224	0.999378
AT1G14780	113.756	0.387681	0.417858	0.927783	0.35352	0.965277
AT1G14790	178.32	0.298477	0.355297	0.840078	0.400865	0.984919
AT1G14800	0	NA	NA	NA	NA	NA
AT1G14810	4166.63	0.167995	0.134208	1.25175	0.210661	0.833687
AT1G14820	669.362	0.0501472	0.203494	0.246431	0.805349	0.999378
AT1G14830	3075.79	0.0103233	0.141774	0.0728156	0.941953	0.999378
AT1G14840	990.833	-0.181458	0.182378	-0.994955	0.319758	0.943504
AT1G14850	1547.79	-0.146112	0.158959	-0.91918	0.358001	0.966912
AT1G14860	262.831	-0.320904	0.288626	-1.11183	0.26621	0.898342
AT1G14870	1187.88	0.0474552	0.176566	0.268767	0.788109	0.999378
AT1G14880	0.504805	2.47526	4.89228	0.505952	0.61289	NA
AT1G14890	506.367	-0.00685892	0.238056	-0.0288121	0.977014	0.999378
AT1G14900	1453.54	-0.28818	0.172739	-1.6683	0.0952558	0.588921
AT1G14910	1615.55	-0.151076	0.157377	-0.959963	0.337074	0.956499
AT1G14920	1255.78	-0.060865	0.168412	-0.361406	0.717796	0.999378
AT1G14930	2.99787	1.45695	2.41975	0.602109	0.547102	NA
AT1G14940	0.787205	-2.17736	4.9202	-0.442535	0.658102	NA
AT1G14950	4.19458	-2.31223	2.59774	-0.890092	0.373416	NA
AT1G14960	229.487	-0.676365	0.314489	-2.15068	0.0315016	0.307551
AT1G14970	344.866	0.0296552	0.265008	0.111903	0.9109	0.999378
AT1G14980	3317.87	0.226801	0.137679	1.64731	0.0994934	0.599988
AT1G14990	327.963	0.395665	0.26347	1.50175	0.133162	0.690799
AT1G15000	0	NA	NA	NA	NA	NA
AT1G15010	103.883	-0.723559	0.507336	-1.42619	0.153813	0.7381
AT1G15015	0.246247	1.30956	4.96466	0.263777	0.791952	NA
AT1G15020	702.433	0.0814368	0.198903	0.40943	0.682224	0.999378
AT1G15030	1259.94	0.101971	0.167278	0.609589	0.542134	0.999378
AT1G15040	63.2398	-0.643826	0.5775	-1.11485	0.264915	0.897251
AT1G15050	10.0351	-0.15463	1.33569	-0.115768	0.907836	0.999378
AT1G15060	1216.43	-0.0317966	0.169314	-0.187797	0.851036	0.999378
AT1G15080	211.181	-0.668809	0.320238	-2.08847	0.0367551	0.341844
AT1G15085	21.4745	-0.174743	0.937267	-0.186439	0.8521	0.999378
AT1G15100	419.186	-0.125103	0.240603	-0.519955	0.603095	0.999378
AT1G15110	538.977	0.305128	0.219381	1.39086	0.164269	0.75843
AT1G15120	3889.09	0.104049	0.13731	0.757769	0.448589	0.999378
AT1G15125	244.16	-1.26534	0.314157	-4.02773	5.63171e-05	0.0023155
AT1G15130	2840.23	0.141812	0.141226	1.00415	0.315308	0.939657
AT1G15140	3856.76	-0.15966	0.135172	-1.18116	0.237541	0.86424
AT1G15150	17.2825	-1.21109	1.04224	-1.162	0.245235	0.873832
AT1G15160	176.44	0.256034	0.35878	0.713624	0.475459	0.999378
AT1G15165	140.817	-0.121869	0.380175	-0.320559	0.748544	0.999378
AT1G15170	504.633	0.158947	0.229763	0.691786	0.489072	0.999378
AT1G15180	1596.78	-0.0987736	0.172788	-0.571646	0.567562	0.999378
AT1G15190	15.6917	-0.768305	1.07413	-0.715281	0.474435	0.999378
AT1G15200	1611.57	0.0502269	0.157466	0.31897	0.749749	0.999378
AT1G15210	1609.91	0.0992576	0.179788	0.552083	0.580892	0.999378
AT1G15215	249.986	-0.0273785	0.300817	-0.0910137	0.927482	0.999378
AT1G15220	215.617	-0.115215	0.314531	-0.366306	0.714137	0.999378
AT1G15230	521.71	0.342568	0.22535	1.52016	0.128471	0.678684
AT1G15240	1555.13	0.270786	0.159587	1.69679	0.0897363	0.56994
AT1G15250	557.747	-0.0256901	0.215072	-0.119449	0.90492	0.999378
AT1G15260	999.026	-0.326958	0.178258	-1.83418	0.0666269	0.492205
AT1G15270	4490.11	0.124558	0.132877	0.937388	0.348559	0.964263
AT1G15280	1870.28	0.0471047	0.153354	0.307163	0.75872	0.999378
AT1G15290	7005.5	0.243438	0.141261	1.72332	0.0848299	0.553555
AT1G15300	120.156	0.839313	0.42598	1.97031	0.0488025	0.408884
AT1G15310	362.494	0.640269	0.253625	2.52447	0.0115874	0.158961
AT1G15320	2.2311	-0.262918	2.6669	-0.0985856	0.921467	NA
AT1G15330	24.1727	-2.2	0.911534	-2.41352	0.0157993	0.19735
AT1G15340	2852.14	-0.331115	0.155522	-2.12905	0.0332497	0.319276
AT1G15350	637.071	-0.0973217	0.20593	-0.472597	0.636501	0.999378
AT1G15360	1.24782	-2.22179	3.81549	-0.582307	0.56036	NA
AT1G15370	999.05	-0.00215763	0.181498	-0.0118879	0.990515	0.999378
AT1G15380	287.663	-1.4049	0.283305	-4.95899	7.08605e-07	4.92973e-05
AT1G15385	10.8248	0.17885	1.2961	0.13799	0.890248	0.999378
AT1G15390	1161.22	0.329456	0.170889	1.92789	0.0538683	0.435297
AT1G15400	929.31	-0.0569454	0.182037	-0.312822	0.754416	0.999378
AT1G15410	631.002	0.0171414	0.209586	0.0817868	0.934816	0.999378
AT1G15415	4.70417	1.10497	1.93379	0.571399	0.567729	NA
AT1G15420	700.513	0.0386551	0.199035	0.194213	0.846009	0.999378
AT1G15430	381.225	-0.218622	0.248135	-0.881059	0.378286	0.978004
AT1G15440	1135.74	-0.019479	0.178721	-0.108991	0.913209	0.999378
AT1G15460	95.2469	-0.566749	0.466292	-1.21544	0.2242	0.849629
AT1G15470	701.849	0.144075	0.202748	0.710611	0.477326	0.999378
AT1G15480	435.621	-0.0908739	0.237556	-0.382537	0.702063	0.999378
AT1G15490	498.462	0.180959	0.22567	0.801873	0.422627	0.994633
AT1G15500	9162.32	0.0895458	0.124595	0.718693	0.47233	0.999378
AT1G15510	245.277	-0.151702	0.297932	-0.509182	0.610624	0.999378
AT1G15520	149.674	0.601803	0.368816	1.63171	0.10274	0.60864
AT1G15530	398.196	-0.250717	0.24894	-1.00714	0.313868	0.938342
AT1G15540	0	NA	NA	NA	NA	NA
AT1G15550	531.438	-0.292521	0.232485	-1.25824	0.208305	0.830962
AT1G15560	1.28817	1.48187	3.78699	0.391306	0.695571	NA
AT1G15570	524.434	-0.584857	0.226019	-2.58765	0.00966331	0.141028
AT1G15580	20.1308	0.543107	0.980519	0.553897	0.579649	0.999378
AT1G15590	0	NA	NA	NA	NA	NA
AT1G15600	0.73874	2.2085	4.91858	0.449011	0.653424	NA
AT1G15610	0	NA	NA	NA	NA	NA
AT1G15620	0.987123	-0.741914	4.20784	-0.176317	0.860045	NA
AT1G15625	6.3561	0.549876	1.70866	0.321818	0.747591	NA
AT1G15630	5.9236	-1.61054	1.74555	-0.922658	0.356186	NA
AT1G15640	17.982	-1.61495	1.02966	-1.56843	0.116781	0.647833
AT1G15660	661.046	-0.103503	0.203558	-0.50847	0.611124	0.999378
AT1G15670	738.448	-0.103748	0.217302	-0.477435	0.633052	0.999378
AT1G15680	0	NA	NA	NA	NA	NA
AT1G15690	34520	-0.0200086	0.118545	-0.168785	0.865966	0.999378
AT1G15700	0	NA	NA	NA	NA	NA
AT1G15710	901.424	0.481612	0.185934	2.59023	0.00959116	0.14023
AT1G15720	0.246247	1.30956	4.96466	0.263777	0.791952	NA
AT1G15730	2074.65	0.0958366	0.150606	0.636342	0.524554	0.999378
AT1G15740	2376.96	0.139536	0.167216	0.834463	0.40402	0.985984
AT1G15750	4801.25	0.0487616	0.131362	0.3712	0.710488	0.999378
AT1G15757	0	NA	NA	NA	NA	NA
AT1G15760	74.1081	0.0699497	0.514995	0.135826	0.891959	0.999378
AT1G15770	1.75647	-1.26537	3.02671	-0.41807	0.675896	NA
AT1G15772	2.24127	1.10369	2.69532	0.409483	0.682185	NA
AT1G15780	2120.64	0.0890112	0.15142	0.587845	0.556637	0.999378
AT1G15790	35.5077	1.02445	0.728753	1.40575	0.159797	0.75071
AT1G15800	116.037	-0.219199	0.41336	-0.530285	0.595914	0.999378
AT1G15810	763.656	0.209127	0.193828	1.07893	0.280618	0.914381
AT1G15820	184190	-0.149946	0.120107	-1.24844	0.211871	0.835438
AT1G15825	68.0626	-0.384218	0.532502	-0.721534	0.470581	0.999378
AT1G15830	716.029	-0.129153	0.198548	-0.65049	0.515376	0.999378
AT1G15840	4.23132	-3.01272	2.31937	-1.29894	0.193965	NA
AT1G15850	0	NA	NA	NA	NA	NA
AT1G15860	1043.43	0.169816	0.175972	0.965017	0.334537	0.954589
AT1G15870	62.9617	0.262245	0.550701	0.476201	0.633931	0.999378
AT1G15880	741.607	-0.0683994	0.199873	-0.342214	0.73219	0.999378
AT1G15885	82.5985	-0.184814	0.506415	-0.364945	0.715153	0.999378
AT1G15890	91.8716	-0.115357	0.46513	-0.248011	0.804126	0.999378
AT1G15900	19.3648	0.736469	0.983661	0.748702	0.454037	0.999378
AT1G15910	614.219	-0.103631	0.209238	-0.49528	0.620403	0.999378
AT1G15920	460.382	-0.0220124	0.234453	-0.0938882	0.925198	0.999378
AT1G15930	6684.63	-0.0604372	0.127467	-0.47414	0.6354	0.999378
AT1G15940	1039.41	-0.120178	0.185781	-0.646881	0.517709	0.999378
AT1G15950	991.164	-0.0580351	0.178848	-0.324494	0.745564	0.999378
AT1G15960	325.201	-0.394148	0.26427	-1.49146	0.135841	0.698488
AT1G15970	565.246	-0.093443	0.217289	-0.430039	0.667167	0.999378
AT1G15980	8005	0.0880955	0.125771	0.700442	0.483651	0.999378
AT1G15990	5.27609	1.35112	1.81867	0.742915	0.457533	NA
AT1G16000	420.301	0.170155	0.244231	0.696696	0.485993	0.999378
AT1G16010	1233.6	0.0236199	0.168841	0.139894	0.888744	0.999378
AT1G16020	712.29	0.00768584	0.206271	0.0372609	0.970277	0.999378
AT1G16022	7.028	-1.87296	1.63761	-1.14371	0.252742	NA
AT1G16025	0	NA	NA	NA	NA	NA
AT1G16030	208.9	0.331013	0.318955	1.03781	0.299361	0.928149
AT1G16040	255.644	0.120494	0.293003	0.411237	0.680899	0.999378
AT1G16060	71.5047	-0.0142481	0.52112	-0.0273413	0.978188	0.999378
AT1G16070	117.51	0.0209559	0.419271	0.0499817	0.960137	0.999378
AT1G16080	5403.86	0.178527	0.129697	1.37649	0.168669	0.765715
AT1G16090	147.052	0.747492	0.373719	2.00015	0.0454844	0.390211
AT1G16110	257.331	0.533187	0.319135	1.67073	0.0947758	0.587646
AT1G16120	14.3643	-0.116625	1.11853	-0.104267	0.916958	0.999378
AT1G16130	111.453	1.11514	0.443745	2.51303	0.01197	0.162477
AT1G16150	34.1603	0.303045	0.736754	0.411325	0.680834	0.999378
AT1G16160	9.67229	0.389278	1.40578	0.276913	0.781847	0.999378
AT1G16170	444.376	-0.148643	0.241871	-0.614555	0.538849	0.999378
AT1G16180	4159.01	0.195857	0.135176	1.44891	0.147363	0.724743
AT1G16190	1108.98	-0.134991	0.176427	-0.765138	0.44419	0.999378
AT1G16210	1919.69	0.373886	0.153806	2.4309	0.0150612	0.191548
AT1G16220	201.677	-0.0232473	0.322532	-0.0720775	0.94254	0.999378
AT1G16225	3.27765	0.252907	2.31835	0.109089	0.913132	NA
AT1G16230	5.59883	1.49788	1.84499	0.811862	0.416871	NA
AT1G16240	1407.12	-0.0261588	0.163998	-0.159507	0.873269	0.999378
AT1G16250	304.251	0.191103	0.271476	0.703942	0.481469	0.999378
AT1G16260	399.939	0.0345062	0.249443	0.138333	0.889977	0.999378
AT1G16270	1122.2	-0.270913	0.172689	-1.56879	0.116697	0.647768
AT1G16280	418.629	0.269903	0.243417	1.10881	0.267513	0.89967
AT1G16290	1.23551	-2.20077	3.82239	-0.575759	0.564778	NA
AT1G16300	687.664	0.256556	0.204359	1.25542	0.209326	0.832527
AT1G16310	179.51	-0.480453	0.340339	-1.41169	0.158042	0.746841
AT1G16320	1230.96	0.15527	0.169367	0.916762	0.359267	0.968511
AT1G16330	188.419	-0.163163	0.336962	-0.484218	0.628231	0.999378
AT1G16340	559.055	0.00803344	0.217229	0.0369814	0.9705	0.999378
AT1G16350	2416.17	0.186276	0.144993	1.28472	0.198889	0.8179
AT1G16360	9.75059	0.556253	1.34583	0.413317	0.679375	0.999378
AT1G16370	63.4201	-0.0550819	0.547805	-0.10055	0.919908	0.999378
AT1G16380	0.258559	1.33	4.96957	0.267629	0.788985	NA
AT1G16390	523.111	-0.615371	0.2348	-2.62083	0.00877162	0.132686
AT1G16400	699.185	-0.336254	0.206067	-1.63177	0.102727	0.60864
AT1G16410	1838.26	-0.930951	0.155337	-5.99309	2.05888e-09	2.51495e-07
AT1G16420	11.2439	-0.0375543	1.25368	-0.0299552	0.976103	0.999378
AT1G16430	157.829	0.036428	0.359285	0.10139	0.919241	0.999378
AT1G16440	54.0603	0.0690423	0.599885	0.115093	0.908372	0.999378
AT1G16445	127.339	0.0576032	0.403924	0.142609	0.886599	0.999378
AT1G16460	1516.16	0.00411037	0.163269	0.0251755	0.979915	0.999378
AT1G16470	2302.76	0.0538833	0.146261	0.368405	0.712571	0.999378
AT1G16480	93.4867	0.132972	0.460752	0.288598	0.772889	0.999378
AT1G16490	0	NA	NA	NA	NA	NA
AT1G16500	146.47	0.0694058	0.395299	0.175578	0.860626	0.999378
AT1G16510	136.008	0.197269	0.384718	0.512762	0.608118	0.999378
AT1G16515	17.5025	-0.551995	1.01852	-0.541959	0.587847	0.999378
AT1G16520	624.398	-0.0748855	0.211943	-0.353328	0.723843	0.999378
AT1G16530	61.4324	0.252468	0.572136	0.441273	0.659015	0.999378
AT1G16540	402.386	0.203096	0.244189	0.831715	0.40557	0.985984
AT1G16560	1387.14	-0.0429978	0.163149	-0.263549	0.792127	0.999378
AT1G16570	445.153	0.184249	0.233528	0.788981	0.430123	0.994759
AT1G16590	104.342	-0.378242	0.436706	-0.866125	0.386422	0.980507
AT1G16610	2163.27	0.0093114	0.147912	0.0629525	0.949804	0.999378
AT1G16620	0	NA	NA	NA	NA	NA
AT1G16630	448.941	-0.257363	0.235771	-1.09158	0.275018	0.907656
AT1G16640	18.6269	0.974981	1.00663	0.968561	0.332765	0.953414
AT1G16650	252.764	-0.0601308	0.293206	-0.20508	0.837509	0.999378
AT1G16660	0	NA	NA	NA	NA	NA
AT1G16670	219.426	-0.0237342	0.312155	-0.0760334	0.939393	0.999378
AT1G16680	608.978	-0.0689585	0.208835	-0.330205	0.741245	0.999378
AT1G16690	273.505	0.160364	0.286494	0.559747	0.575652	0.999378
AT1G16700	2645.97	0.151364	0.144324	1.04878	0.294281	0.925662
AT1G16705	6.76076	1.03777	1.62067	0.640333	0.521956	NA
AT1G16710	1381.35	0.0821346	0.163715	0.501694	0.615883	0.999378
AT1G16720	9215.31	0.265783	0.132547	2.00519	0.0449429	0.387623
AT1G16730	227.25	0.513049	0.310414	1.65279	0.0983743	0.597009
AT1G16740	791.411	0.0848622	0.191386	0.44341	0.65747	0.999378
AT1G16750	403.757	0.14896	0.242831	0.613431	0.539591	0.999378
AT1G16760	2.54153	-0.391323	2.60395	-0.150281	0.880543	NA
AT1G16770	24.3636	0.19839	0.872737	0.227319	0.820176	0.999378
AT1G16780	552.79	-0.00649102	0.218949	-0.0296462	0.976349	0.999378
AT1G16790	0.258559	1.33	4.96957	0.267629	0.788985	NA
AT1G16800	442.39	0.0834661	0.234079	0.356573	0.721412	0.999378
AT1G16810	1281.51	-0.223608	0.175564	-1.27366	0.202786	0.824312
AT1G16820	41.554	0.320324	0.671472	0.477048	0.633328	0.999378
AT1G16825	113.545	-0.148017	0.423206	-0.34975	0.726526	0.999378
AT1G16830	61.3979	0.0205013	0.564889	0.0362927	0.971049	0.999378
AT1G16840	1056.62	0.195975	0.178749	1.09637	0.272919	0.906609
AT1G16850	55.7136	-0.822212	0.596619	-1.37812	0.168167	0.764427
AT1G16860	1443.66	-0.17769	0.164406	-1.0808	0.279787	0.913209
AT1G16870	1239.49	0.105799	0.16834	0.628485	0.529686	0.999378
AT1G16880	14279.2	0.177623	0.121201	1.46553	0.142777	0.714352
AT1G16890	2139.24	0.0551648	0.148292	0.372002	0.709891	0.999378
AT1G16900	774.84	0.0776195	0.192949	0.40228	0.687478	0.999378
AT1G16905	41.5112	0.371253	0.730558	0.508177	0.611329	0.999378
AT1G16910	0.724721	0.577883	4.89515	0.118052	0.906026	NA
AT1G16916	172.145	0.0795445	0.349546	0.227565	0.819984	0.999378
AT1G16920	1067.5	-0.420378	0.175065	-2.40128	0.016338	0.202993
AT1G16930	163.765	-0.309256	0.354063	-0.87345	0.382418	0.978945
AT1G16940	0	NA	NA	NA	NA	NA
AT1G16945	0	NA	NA	NA	NA	NA
AT1G16950	0	NA	NA	NA	NA	NA
AT1G16960	149.43	-0.908159	0.370583	-2.45062	0.014261	0.184725
AT1G16970	557.105	0.071744	0.215843	0.332389	0.739596	0.999378
AT1G16980	0	NA	NA	NA	NA	NA
AT1G17000	0	NA	NA	NA	NA	NA
AT1G17010	0.508648	0.0263011	4.88766	0.00538112	0.995707	NA
AT1G17020	200.181	1.22686	0.353743	3.46824	0.000523881	0.0152448
AT1G17030	47.9008	0.195042	0.632699	0.30827	0.757877	0.999378
AT1G17040	198.293	-0.264345	0.32663	-0.809312	0.418336	0.99392
AT1G17050	2789.64	0.348879	0.149954	2.32658	0.0199875	0.231598
AT1G17060	130.082	-0.213973	0.401033	-0.533555	0.59365	0.999378
AT1G17065	0.753188	-1.24428	4.7362	-0.262716	0.79277	NA
AT1G17070	408.195	0.0167598	0.241558	0.0693821	0.944685	0.999378
AT1G17080	1074.21	0.177044	0.174769	1.01302	0.311052	0.9362
AT1G17090	81.5192	-0.440959	0.487854	-0.903875	0.366062	0.971487
AT1G17100	2314.9	0.451373	0.147822	3.05348	0.00226202	0.048659
AT1G17110	1451.38	-0.0674381	0.161441	-0.417727	0.676147	0.999378
AT1G17120	799.978	-0.0674141	0.193055	-0.349197	0.726941	0.999378
AT1G17130	884.571	-0.076427	0.185777	-0.411391	0.680786	0.999378
AT1G17140	1151.21	-0.2445	0.173567	-1.40868	0.158931	0.748855
AT1G17145	490.781	-0.174403	0.225245	-0.774281	0.438765	0.997487
AT1G17147	148.953	-0.555619	0.387104	-1.43532	0.151195	0.733181
AT1G17150	0	NA	NA	NA	NA	NA
AT1G17160	799.805	0.194865	0.191216	1.01908	0.308163	0.935206
AT1G17170	1664.88	0.32664	0.179927	1.8154	0.0694621	0.503068
AT1G17180	2617.32	0.522179	0.440888	1.18438	0.236263	0.862234
AT1G17190	688.533	-0.0832692	0.206461	-0.403317	0.686715	0.999378
AT1G17200	1697.37	-0.224747	0.157265	-1.42909	0.152978	0.736493
AT1G17210	2253.64	0.0772529	0.148509	0.520192	0.60293	0.999378
AT1G17220	16007.4	-0.0998903	0.120627	-0.828091	0.407619	0.987242
AT1G17230	0	NA	NA	NA	NA	NA
AT1G17235	8.42378	0.446033	1.44777	0.308083	0.758019	0.999378
AT1G17240	23.8271	1.00908	0.882623	1.14328	0.252924	0.884279
AT1G17250	0	NA	NA	NA	NA	NA
AT1G17260	93.5614	0.289657	0.456963	0.633873	0.526164	0.999378
AT1G17270	230.545	0.412189	0.307084	1.34227	0.179509	0.786687
AT1G17275	0.246247	1.30956	4.96466	0.263777	0.791952	NA
AT1G17277	0.262402	-1.26668	4.96956	-0.254888	0.79881	NA
AT1G17280	968.199	-0.0226182	0.179882	-0.125739	0.899939	0.999378
AT1G17285	42.3125	-0.565212	0.670189	-0.843363	0.399025	0.984517
AT1G17290	7203.12	0.294843	0.128307	2.29795	0.0215644	0.243323
AT1G17300	43.732	-0.991057	0.658627	-1.50473	0.132393	0.688667
AT1G17310	4.24783	-0.173842	1.98454	-0.0875982	0.930196	NA
AT1G17330	311.141	-0.131688	0.269622	-0.488418	0.625254	0.999378
AT1G17340	739.177	-0.152839	0.196315	-0.778542	0.436249	0.996586
AT1G17345	24.0262	-0.328368	0.874383	-0.375543	0.707257	0.999378
AT1G17350	379.407	-0.192401	0.251971	-0.763585	0.445115	0.999378
AT1G17360	1924.27	0.293534	0.155812	1.88389	0.0595792	0.460646
AT1G17370	2301.54	0.0877781	0.147492	0.595139	0.55175	0.999378
AT1G17380	37.0386	0.259546	0.708668	0.366245	0.714182	0.999378
AT1G17390	0	NA	NA	NA	NA	NA
AT1G17400	10.7323	-0.272534	1.29197	-0.210944	0.832931	0.999378
AT1G17410	131.553	-0.0726634	0.397393	-0.18285	0.854916	0.999378
AT1G17420	476.88	0.432319	0.234617	1.84266	0.0653784	0.486262
AT1G17430	141.842	-0.319451	0.379214	-0.842402	0.399563	0.984517
AT1G17440	1292.07	0.118485	0.168416	0.703525	0.481729	0.999378
AT1G17450	762.978	-0.0782876	0.193572	-0.404437	0.685892	0.999378
AT1G17455	163.892	-0.483639	0.355725	-1.35958	0.173962	0.77583
AT1G17460	110.102	-0.349301	0.424163	-0.823507	0.410219	0.988539
AT1G17470	2332.06	0.105268	0.145851	0.721752	0.470447	0.999378
AT1G17480	149.846	-0.264479	0.371276	-0.712353	0.476246	0.999378
AT1G17490	212.165	0.164172	0.316478	0.518747	0.603937	0.999378
AT1G17495	0	NA	NA	NA	NA	NA
AT1G17500	1118.14	0.0483504	0.173748	0.278279	0.780798	0.999378
AT1G17510	234.225	0.00868484	0.30405	0.0285639	0.977212	0.999378
AT1G17520	339.58	-0.226132	0.262735	-0.860686	0.389411	0.981369
AT1G17530	578.037	0.141172	0.212668	0.663812	0.506811	0.999378
AT1G17540	2.84472	-1.77592	2.74663	-0.646581	0.517903	NA
AT1G17545	0	NA	NA	NA	NA	NA
AT1G17550	964.633	0.144175	0.183268	0.786685	0.431466	0.994759
AT1G17560	348.273	0.484196	0.258118	1.87587	0.0606732	0.465745
AT1G17580	1400.54	-0.0796782	0.162814	-0.489382	0.624571	0.999378
AT1G17590	156.488	0.325255	0.361146	0.900618	0.367791	0.971729
AT1G17600	66.516	0.547466	0.540727	1.01246	0.311317	0.936525
AT1G17610	3.4925	0.669934	2.20889	0.30329	0.761669	NA
AT1G17615	0	NA	NA	NA	NA	NA
AT1G17620	1309.3	-0.113545	0.166244	-0.683005	0.494604	0.999378
AT1G17630	73.2765	-0.408316	0.52534	-0.77724	0.437017	0.99663
AT1G17640	140.841	0.149913	0.394144	0.38035	0.703685	0.999378
AT1G17650	2611.28	-0.0609566	0.14558	-0.418714	0.675425	0.999378
AT1G17665	64.2944	-0.510439	0.545604	-0.935548	0.349506	0.964442
AT1G17680	685.264	-0.0518027	0.200984	-0.257746	0.796603	0.999378
AT1G17690	822.565	0.205667	0.190909	1.0773	0.281345	0.91468
AT1G17700	58.2901	-1.21177	0.577707	-2.09755	0.0359447	0.337293
AT1G17710	42.1261	1.81341	0.707168	2.56432	0.0103377	0.146886
AT1G17720	2196.09	0.0464571	0.149786	0.310156	0.756442	0.999378
AT1G17730	1113.08	0.00966698	0.173792	0.0556239	0.955641	0.999378
AT1G17744	0.232228	-1.24625	4.96466	-0.251024	0.801796	NA
AT1G17745	1158.62	0.277828	0.179554	1.54732	0.121785	0.661848
AT1G17750	100.328	-0.201836	0.448349	-0.450177	0.652583	0.999378
AT1G17760	864.119	0.214733	0.186929	1.14874	0.250664	0.881046
AT1G17770	0	NA	NA	NA	NA	NA
AT1G17780	255.929	-0.094169	0.291587	-0.322954	0.74673	0.999378
AT1G17790	309.841	0.121705	0.269333	0.451874	0.65136	0.999378
AT1G17800	0	NA	NA	NA	NA	NA
AT1G17810	1.51193	-1.4302	3.50253	-0.408332	0.68303	NA
AT1G17820	0	NA	NA	NA	NA	NA
AT1G17830	104.121	0.531612	0.444161	1.19689	0.231349	0.857159
AT1G17840	3278.33	0.256763	0.153651	1.67107	0.094707	0.587646
AT1G17850	699.45	-0.125107	0.19911	-0.628334	0.529785	0.999378
AT1G17860	0	NA	NA	NA	NA	NA
AT1G17870	195.564	0.512478	0.33825	1.51509	0.12975	0.681343
AT1G17880	6400.27	0.190361	0.129859	1.4659	0.142675	0.714352
AT1G17890	1572.85	0.0488178	0.160584	0.304002	0.761126	0.999378
AT1G17900	0	NA	NA	NA	NA	NA
AT1G17910	0.262402	-1.26668	4.96956	-0.254888	0.79881	NA
AT1G17920	225.326	-0.26634	0.307925	-0.864952	0.387065	0.980507
AT1G17930	294.245	-0.0724777	0.274987	-0.263567	0.792113	0.999378
AT1G17940	438.623	-0.258297	0.235105	-1.09864	0.271924	0.90512
AT1G17950	31.646	-0.865558	0.791808	-1.09314	0.274332	0.907585
AT1G17960	60.0159	-0.85676	0.566465	-1.51247	0.130415	0.683981
AT1G17970	842.81	0.00769252	0.20935	0.0367447	0.970689	0.999378
AT1G17980	1178.44	0.207844	0.172677	1.20366	0.228721	0.853416
AT1G17990	0	NA	NA	NA	NA	NA
AT1G18000	0	NA	NA	NA	NA	NA
AT1G18010	0	NA	NA	NA	NA	NA
AT1G18020	0	NA	NA	NA	NA	NA
AT1G18030	355.117	0.0660047	0.256779	0.257049	0.797141	0.999378
AT1G18040	358.757	-0.276922	0.253885	-1.09074	0.275388	0.908166
AT1G18050	0.246247	1.30956	4.96466	0.263777	0.791952	NA
AT1G18060	4640.02	0.0270477	0.131914	0.20504	0.837541	0.999378
AT1G18070	4845.74	0.111722	0.131283	0.851003	0.394768	0.983499
AT1G18080	22581.5	0.321274	0.121612	2.64179	0.00824684	0.127589
AT1G18090	206.907	-0.150065	0.320807	-0.467775	0.639945	0.999378
AT1G18100	37.9703	0.923043	0.705239	1.30884	0.190589	0.806339
AT1G18130	1.22953	2.20283	3.86937	0.569299	0.569153	NA
AT1G18140	224.561	-0.070747	0.308441	-0.22937	0.818581	0.999378
AT1G18150	2057.88	-0.28566	0.160849	-1.77596	0.0757401	0.524143
AT1G18160	1644.54	0.00303459	0.160904	0.0188596	0.984953	0.999378
AT1G18170	1506.04	0.177596	0.166918	1.06397	0.287342	0.920875
AT1G18180	183.625	0.764235	0.338224	2.25955	0.023849	0.259217
AT1G18190	659.492	-0.0165144	0.203614	-0.0811062	0.935358	0.999378
AT1G18193	0	NA	NA	NA	NA	NA
AT1G18197	6.80374	1.39771	1.64	0.852262	0.394069	NA
AT1G18200	78.4025	0.435879	0.498924	0.873637	0.382316	0.978945
AT1G18210	1754.39	0.310976	0.155323	2.00213	0.0452711	0.389253
AT1G18220	0	NA	NA	NA	NA	NA
AT1G18240	0	NA	NA	NA	NA	NA
AT1G18250	1156.54	-0.523667	0.184062	-2.84506	0.00444035	0.0811233
AT1G18260	1259.29	-0.063205	0.167475	-0.377399	0.705877	0.999378
AT1G18265	186.743	-0.353383	0.334254	-1.05723	0.290406	0.92483
AT1G18270	2177.78	0.00786049	0.151601	0.0518499	0.958648	0.999378
AT1G18280	8.33609	0.0465094	1.46212	0.0318095	0.974624	0.999378
AT1G18290	18.1907	0.226036	1.03603	0.218176	0.827292	0.999378
AT1G18300	730.23	-1.74764	0.532637	-3.28111	0.00103399	0.0265576
AT1G18310	0.753188	-1.24428	4.7362	-0.262716	0.79277	NA
AT1G18320	25.6749	0.0658398	0.843991	0.07801	0.93782	0.999378
AT1G18330	321.344	-1.09078	0.277403	-3.9321	8.42072e-05	0.00321672
AT1G18335	263.529	0.0549178	0.292304	0.187879	0.850972	0.999378
AT1G18340	420.021	-0.112358	0.24539	-0.457877	0.647041	0.999378
AT1G18350	9.71536	0.669068	1.3533	0.494397	0.621026	0.999378
AT1G18360	1102.19	-0.250203	0.17336	-1.44326	0.148948	0.728021
AT1G18370	868.68	-0.576344	0.18849	-3.05769	0.00223053	0.0481599
AT1G18390	306.42	0.426441	0.286625	1.4878	0.136803	0.700203
AT1G18400	231.21	0.114011	0.323761	0.352145	0.72473	0.999378
AT1G18410	25.0253	0.251225	0.859217	0.292388	0.76999	0.999378
AT1G18420	0	NA	NA	NA	NA	NA
AT1G18440	984.59	0.26889	0.178953	1.50257	0.132949	0.690378
AT1G18450	1295.65	-0.179299	0.168424	-1.06457	0.287071	0.920875
AT1G18460	1504.46	-0.269434	0.163919	-1.64371	0.100237	0.601708
AT1G18470	1256.83	0.107595	0.174846	0.61537	0.53831	0.999378
AT1G18480	564.064	-0.0105281	0.214184	-0.0491544	0.960796	0.999378
AT1G18485	382.251	-0.0344104	0.248332	-0.138566	0.889793	0.999378
AT1G18486	0	NA	NA	NA	NA	NA
AT1G18490	479.218	0.0346082	0.231983	0.149184	0.881409	0.999378
AT1G18500	2958.84	0.332779	0.141959	2.34419	0.0190685	0.225326
AT1G18510	0	NA	NA	NA	NA	NA
AT1G18520	0	NA	NA	NA	NA	NA
AT1G18530	0	NA	NA	NA	NA	NA
AT1G18540	13278.5	0.249589	0.123291	2.02439	0.0429297	0.376845
AT1G18550	271.786	-0.26122	0.292309	-0.893644	0.371512	0.973658
AT1G18560	206.686	0.0744784	0.320391	0.232461	0.81618	0.999378
AT1G18570	455.706	-0.19385	0.232668	-0.833161	0.404754	0.985984
AT1G18580	613.588	0.145248	0.208331	0.697199	0.485678	0.999378
AT1G18590	842.674	-0.147997	0.20685	-0.715481	0.474312	0.999378
AT1G18600	680.843	0.108754	0.200758	0.541719	0.588012	0.999378
AT1G18610	303.518	0.196609	0.273519	0.718813	0.472256	0.999378
AT1G18620	3592.04	0.251991	0.142828	1.76429	0.0776823	0.530199
AT1G18630	363.002	0.0757348	0.252794	0.299591	0.764489	0.999378
AT1G18640	1160.33	-0.0858137	0.174312	-0.492298	0.622508	0.999378
AT1G18650	1041.05	-0.273875	0.181017	-1.51298	0.130284	0.683705
AT1G18660	2097.19	-0.0819173	0.149149	-0.54923	0.582848	0.999378
AT1G18670	789.659	0.0213741	0.199067	0.107372	0.914494	0.999378
AT1G18680	181.105	-0.0620738	0.339121	-0.183043	0.854764	0.999378
AT1G18690	235.612	-0.123914	0.315122	-0.393225	0.694153	0.999378
AT1G18700	1133.14	0.0559946	0.172274	0.325033	0.745156	0.999378
AT1G18710	137.04	1.19968	0.399926	2.99976	0.00270193	0.0554371
AT1G18720	2158.05	0.0959065	0.148318	0.646628	0.517873	0.999378
AT1G18730	2073.95	-0.084879	0.149397	-0.568146	0.569936	0.999378
AT1G18740	1752.59	-0.518522	0.162869	-3.18368	0.00145417	0.0347975
AT1G18750	89.6595	-0.141973	0.473395	-0.299903	0.764251	0.999378
AT1G18760	0	NA	NA	NA	NA	NA
AT1G18770	0	NA	NA	NA	NA	NA
AT1G18773	141.863	-0.598184	0.378677	-1.57967	0.114183	0.640072
AT1G18780	0	NA	NA	NA	NA	NA
AT1G18790	0	NA	NA	NA	NA	NA
AT1G18800	1077.51	0.172264	0.174391	0.987801	0.32325	0.945758
AT1G18810	380.87	-0.208527	0.248633	-0.838695	0.401641	0.98504
AT1G18830	14.7838	-0.593449	1.11053	-0.534384	0.593076	0.999378
AT1G18835	26.1282	-0.704853	0.861978	-0.817715	0.41352	0.991743
AT1G18840	955.289	-0.444222	0.183208	-2.42468	0.0153219	0.193689
AT1G18850	381.404	0.00212475	0.248316	0.00855664	0.993173	0.999879
AT1G18860	61.435	-0.712837	0.564491	-1.2628	0.206662	0.830222
AT1G18870	894.195	-0.356855	0.193105	-1.84799	0.0646045	0.4839
AT1G18871	0	NA	NA	NA	NA	NA
AT1G18880	776.668	0.0404236	0.192535	0.209955	0.833703	0.999378
AT1G18890	742.802	0.242378	0.20619	1.17551	0.239792	0.866536
AT1G18900	628.423	0.244456	0.206352	1.18466	0.236154	0.862107
AT1G18910	533.389	0.404271	0.243687	1.65897	0.097121	0.59452
AT1G18930	0	NA	NA	NA	NA	NA
AT1G18940	58.2964	0.632456	0.578887	1.09254	0.274596	0.907585
AT1G18950	1091.89	0.144814	0.17641	0.820894	0.411706	0.99015
AT1G18960	4.28939	-0.0272502	2.06722	-0.013182	0.989483	NA
AT1G18970	89.4715	-0.262838	0.478461	-0.54934	0.582772	0.999378
AT1G18975	0	NA	NA	NA	NA	NA
AT1G18980	56.8973	0.286389	0.586905	0.487966	0.625574	0.999378
AT1G18990	10.8027	-1.60426	1.42786	-1.12354	0.26121	0.893524
AT1G19000	5759.65	-0.0544388	0.149955	-0.363033	0.71658	0.999378
AT1G19010	214.888	-0.124134	0.326194	-0.380553	0.703535	0.999378
AT1G19020	371.473	0.698916	0.255319	2.73742	0.00619227	0.103336
AT1G19025	107.92	0.0387664	0.427132	0.0907597	0.927684	0.999378
AT1G19030	0.232228	-1.24625	4.96466	-0.251024	0.801796	NA
AT1G19040	6.03582	-2.85558	2.00742	-1.42251	0.154877	NA
AT1G19050	616.116	0.435691	0.228832	1.90398	0.0569133	0.450037
AT1G19060	0.258559	1.33	4.96957	0.267629	0.788985	NA
AT1G19070	23.4014	-0.277143	0.889394	-0.311609	0.755338	0.999378
AT1G19080	93.5906	0.00986925	0.457114	0.0215904	0.982775	0.999378
AT1G19086	0	NA	NA	NA	NA	NA
AT1G19090	0.232228	-1.24625	4.96466	-0.251024	0.801796	NA
AT1G19100	426.947	-0.102628	0.23722	-0.432627	0.665286	0.999378
AT1G19110	1962.17	0.105718	0.15136	0.698449	0.484896	0.999378
AT1G19115	1.20533	-2.1411	3.89891	-0.549153	0.582901	NA
AT1G19120	445.624	0.0433978	0.233621	0.185762	0.852632	0.999378
AT1G19130	689.384	0.113549	0.19994	0.567918	0.570091	0.999378
AT1G19140	1286.43	0.307517	0.167767	1.833	0.0668025	0.492809
AT1G19150	6135	0.0409234	0.128047	0.319597	0.749274	0.999378
AT1G19160	0.464456	-1.81046	4.93119	-0.367145	0.713511	NA
AT1G19170	435.243	0.143987	0.236663	0.608407	0.542918	0.999378
AT1G19180	540.317	-0.268185	0.242317	-1.10675	0.268401	0.900383
AT1G19190	55.4855	-0.392444	0.584946	-0.670907	0.50228	0.999378
AT1G19200	61.8392	0.0524175	0.554183	0.0945853	0.924644	0.999378
AT1G19210	25.1028	-2.31618	1.00421	-2.30647	0.0210843	0.240389
AT1G19220	804.327	-0.158244	0.192115	-0.823698	0.410111	0.988539
AT1G19230	412.2	0.247524	0.246023	1.0061	0.314367	0.939274
AT1G19240	246.159	-0.0678375	0.297569	-0.227972	0.819668	0.999378
AT1G19250	5.19623	2.25864	1.96993	1.14656	0.251565	NA
AT1G19260	0	NA	NA	NA	NA	NA
AT1G19270	372.784	0.0478355	0.250651	0.190845	0.848647	0.999378
AT1G19290	238.544	-0.21502	0.30026	-0.716111	0.473923	0.999378
AT1G19300	311.565	-0.196125	0.271651	-0.721976	0.470309	0.999378
AT1G19310	436.027	-0.646019	0.237742	-2.71731	0.00658158	0.108796
AT1G19320	9.32151	-0.147816	1.38123	-0.107018	0.914775	0.999378
AT1G19330	462.462	-0.153323	0.238508	-0.64284	0.520328	0.999378
AT1G19340	177.503	0.465596	0.341551	1.36318	0.172825	0.774378
AT1G19350	3831.59	0.100553	0.163186	0.616189	0.53777	0.999378
AT1G19360	613.104	0.126665	0.21678	0.584303	0.559017	0.999378
AT1G19370	537.411	-0.368639	0.219617	-1.67855	0.093239	0.581982
AT1G19380	554.658	0.159693	0.236865	0.674194	0.500188	0.999378
AT1G19390	1.03808	0.907507	4.53016	0.200326	0.841226	NA
AT1G19392	0	NA	NA	NA	NA	NA
AT1G19394	13.4328	0.0670025	1.171	0.0572184	0.954371	0.999378
AT1G19396	26.9269	-0.19569	0.850607	-0.23006	0.818045	0.999378
AT1G19397	57.6499	-0.468584	0.575557	-0.81414	0.415565	0.991749
AT1G19400	986.921	-0.574623	0.192352	-2.98734	0.00281415	0.0572919
AT1G19410	0.490787	0.0370028	4.88766	0.00757065	0.99396	NA
AT1G19415	5.20513	1.88862	1.90326	0.992311	0.321046	NA
[truncated: 29,347 more rows]

## Sheet: 2. DE_genes
Upregulated genes in s2lb (N=270; Log2FC >0 & FDR<0.01)			Downregulated genes in s2lb (N=391; Log2FC <0 & FDR<0.01)
AGI	Log2FC	FDR	Name	Log2FC	FDR
AT3G42100	7.30728	0.00297372	AT1G19530	-5.44573	0.00746689
AT5G43065	6.97254	0.000552414	AT5G66240	-4.31094	6.28255e-71
AT5G35965	6.37424	0.00034685	AT3G59930	-3.75384	0.000393405
AT4G11170	6.34311	0.00733273	AT1G08630	-3.20768	2.93151e-08
AT3G60920	4.85241	4.60279e-07	AT3G21460	-3.07394	0.00346193
AT1G10680	4.84152	1.77267e-17	AT5G44578	-3.00905	5.15833e-05
AT5G46670	4.78471	0.000665006	AT2G33830	-2.88679	0.00688026
AT4G22710	4.69317	0.00709145	AT1G08090	-2.75671	1.13708e-41
AT5G64685	4.62548	5.04921e-13	AT1G73330	-2.63004	8.9837e-50
AT1G49570	4.30406	4.76647e-15	AT1G13650	-2.62525	2.56406e-34
AT2G14245	4.30129	4.12583e-12	AT5G44574	-2.53263	0.00296514
AT5G66150	4.17325	5.16705e-06	AT2G15080	-2.52348	2.77708e-13
AT1G30560	4.1336	0.00521731	AT1G22590	-2.44298	6.05174e-22
AT2G14230	4.11206	1.65918e-14	AT5G46890	-2.43663	5.98854e-11
AT5G43370	3.91006	9.49793e-06	AT2G16005	-2.42592	4.66181e-07
AT3G48560	3.51807	3.2348e-190	AT2G30424	-2.39556	1.13796e-07
AT5G41750	3.42313	5.0333e-21	AT5G19600	-2.39422	3.19387e-05
AT5G19890	3.17763	0.00778883	AT1G74670	-2.37013	1.95833e-44
AT5G19470	3.16749	3.79493e-28	AT1G29090	-2.37007	0.000776326
AT5G46500	3.07185	1.56546e-06	AT4G04410	-2.33444	0.00153986
AT2G02000	3.05089	4.12055e-08	AT1G10070	-2.3231	0.00226339
AT5G25260	3.0441	0.0007503	AT4G20390	-2.29859	6.71757e-17
AT1G35730	3.01604	0.00148513	AT5G46900	-2.28504	2.4453e-10
AT5G46260	3.01409	1.05846e-05	AT5G44580	-2.26433	2.90679e-23
AT5G51470	2.70767	8.16391e-05	AT1G77520	-2.25676	0.00427068
AT5G25250	2.70356	0.000351348	AT1G66100	-2.19675	6.16401e-21
AT5G52300	2.69189	2.42435e-24	AT2G15960	-2.19029	8.66793e-18
AT5G59670	2.63097	4.5679e-05	AT5G35490	-2.17781	0.00326937
AT5G55570	2.58281	1.13427e-34	AT5G48490	-2.16695	5.93023e-26
AT3G58865	2.51408	9.10106e-06	AT3G09160	-2.14663	3.58688e-06
AT2G32290	2.49202	0.00326738	AT4G04330	-2.05739	1.0287e-15
AT3G58060	2.4918	1.35664e-05	AT4G37610	-2.04702	0.000114035
AT5G52750	2.35574	9.63367e-05	AT2G37950	-2.00851	0.000649179
AT3G26460	2.27236	4.70983e-28	AT5G55790	-1.99736	4.36251e-09
AT3G26230	2.20341	0.0020525	AT3G52790	-1.97749	0.00595423
AT4G08040	2.19051	9.73407e-14	AT2G21650	-1.9751	5.33931e-07
AT4G23680	2.17629	4.03373e-52	AT1G72645	-1.97425	4.12848e-10
AT4G19680	2.15044	1.80643e-09	AT5G37990	-1.97112	1.14234e-27
AT3G58810	2.04672	2.74598e-13	AT5G43580	-1.96413	1.99529e-20
AT1G20160	1.98904	1.35189e-19	AT3G22210	-1.96317	0.00166651
AT1G24580	1.9873	0.000175654	AT1G09240	-1.95986	0.00384054
AT1G01580	1.93994	2.79441e-33	AT5G15960	-1.9557	1.22056e-19
AT1G62420	1.92378	0.000191623	AT5G62360	-1.93459	1.05764e-08
AT2G41240	1.90239	1.77617e-22	AT3G02885	-1.90207	2.61727e-08
AT4G19690	1.89308	5.1964e-40	AT1G52827	-1.87396	0.00524815
AT5G54060	1.8559	7.41015e-20	AT3G44540	-1.86788	3.68966e-06
AT1G02930	1.83693	2.21058e-37	AT5G51720	-1.85722	2.50802e-25
AT3G12820	1.83308	0.00127263	AT1G76650	-1.84268	1.57765e-06
AT5G38820	1.82967	0.0026238	AT5G01600	-1.82426	4.47023e-44
AT4G14090	1.82243	4.17616e-18	AT3G09162	-1.81368	0.000635986
AT4G36700	1.77255	5.90281e-08	AT5G47240	-1.78895	1.35365e-08
AT3G53480	1.72731	0.000289422	AT3G18000	-1.78261	1.5561e-34
AT4G22880	1.72111	2.91558e-29	AT1G68238	-1.77891	4.24858e-07
AT1G52700	1.70885	0.00735069	AT3G49160	-1.7783	1.70309e-07
AT5G42800	1.69447	8.93175e-28	AT2G32150	-1.77669	0.00525591
AT1G54040	1.6916	7.77549e-05	AT2G01530	-1.76726	3.82379e-13
AT3G56970	1.67804	5.23645e-16	AT1G32540	-1.75894	3.14899e-10
AT2G37770	1.67603	0.0014198	AT1G11070	-1.71435	5.81236e-08
AT1G12030	1.66763	0.00251543	AT2G01520	-1.71427	3.66386e-14
AT5G06760	1.64588	0.000187484	AT4G11320	-1.69758	6.43984e-30
AT1G01060	1.61465	1.52425e-14	AT4G13395	-1.68739	0.00253058
AT3G12500	1.60416	2.21853e-06	AT3G23510	-1.67771	0.00177596
AT2G43570	1.60075	1.62581e-06	AT5G44572	-1.66596	3.42253e-06
AT5G59310	1.59894	0.00577548	AT5G42250	-1.65648	1.37314e-11
AT4G19520	1.59564	0.00535489	AT5G20630	-1.65448	8.56505e-30
AT5G02780	1.57964	1.75221e-11	AT1G49230	-1.64307	0.00494753
AT1G72520	1.56461	1.11123e-09	AT5G38930	-1.6412	0.00352468
AT4G00970	1.56323	4.32708e-06	AT5G24570	-1.6357	0.00182699
AT5G25440	1.55374	0.00754212	AT3G62950	-1.61707	0.00419978
AT3G07720	1.54233	3.17981e-23	AT2G33790	-1.61628	3.85827e-08
AT3G14620	1.5101	9.10106e-06	AT4G33960	-1.60732	0.00172607
AT1G74810	1.50169	0.00305417	AT1G56300	-1.59304	1.14912e-12
AT1G02920	1.48785	1.60447e-05	AT5G53250	-1.58384	0.000262669
AT4G02330	1.48308	7.30702e-08	AT4G16880	-1.57534	1.05149e-09
AT5G24160	1.47312	5.46172e-10	AT1G35260	-1.5681	3.63527e-05
AT1G35290	1.46824	2.47893e-07	AT1G56320	-1.56185	0.0036618
AT4G23600	1.44929	1.13858e-09	AT1G67910	-1.55541	1.56631e-05
AT2G32540	1.44177	1.78866e-13	AT5G53880	-1.5532	3.68876e-06
AT3G21600	1.43778	1.70309e-07	AT5G44550	-1.54897	2.19821e-10
AT1G03990	1.4318	5.6032e-06	AT1G51840	-1.54163	0.00139044
AT1G68570	1.41917	7.5771e-11	AT5G62340	-1.53814	0.00144736
AT1G60750	1.41534	0.00856463	AT4G12970	-1.53774	5.44998e-05
AT3G29590	1.41068	1.04198e-08	AT1G32928	-1.52585	0.00158531
AT1G32900	1.40593	3.68793e-23	AT3G06390	-1.52286	0.00253058
AT4G12490	1.40034	0.000339023	AT5G37690	-1.52227	7.69038e-09
AT2G32530	1.35665	3.14899e-10	AT1G74930	-1.52076	0.000153696
AT5G67370	1.35646	5.95722e-23	AT2G21100	-1.51564	0.00046739
AT2G41190	1.34792	3.47936e-06	AT2G43530	-1.50717	0.000692417
AT5G46490	1.32522	3.22355e-05	AT5G35777	-1.49909	0.000726681
AT3G63380	1.32211	0.000340334	AT5G26200	-1.49287	0.00716662
AT2G39800	1.31818	5.56505e-21	AT2G32880	-1.49136	4.10255e-07
AT1G52690	1.30687	0.00352468	AT2G37750	-1.4874	0.00040153
AT4G31940	1.30581	1.899e-16	AT4G17215	-1.47358	0.000929814
AT4G23260	1.30395	1.26422e-06	AT5G38020	-1.45157	3.17548e-11
AT5G13170	1.28133	9.92254e-05	AT1G54010	-1.44759	2.84112e-23
AT4G16370	1.27987	5.39994e-21	AT5G36930	-1.44365	0.00048763
AT1G02850	1.27565	1.00271e-08	AT1G51830	-1.43984	5.70343e-08
AT5G47980	1.25631	2.68961e-06	AT3G19030	-1.43745	1.34408e-09
AT5G66400	1.2464	2.43048e-09	AT1G75750	-1.42736	1.95356e-19
AT2G32960	1.23326	6.12231e-06	AT4G24120	-1.42656	1.39949e-08
AT5G07990	1.22695	4.57309e-08	AT5G50450	-1.42592	4.79429e-07
AT3G26830	1.22336	0.000460773	AT4G21670	-1.42359	3.23186e-10
AT5G43450	1.21111	8.84785e-08	AT1G15380	-1.4049	4.92973e-05
AT1G09560	1.20115	8.69064e-19	AT5G03860	-1.39892	0.000198694
AT2G27550	1.19868	1.04699e-07	AT1G52100	-1.39595	7.41015e-20
AT3G42658	1.19647	8.27242e-05	AT4G13575	-1.39456	3.24777e-05
AT1G47400	1.18214	0.000449179	AT2G40300	-1.38869	5.26394e-11
AT3G26470	1.17902	8.22937e-07	AT2G42170	-1.38464	0.000136475
AT3G13610	1.17767	1.08894e-10	AT3G05880	-1.37631	7.16734e-16
AT1G45191	1.17281	4.1016e-07	AT5G06690	-1.37098	1.56051e-08
AT3G12900	1.16923	0.00251813	AT5G56550	-1.36781	0.0024835
AT3G44300	1.13923	2.18846e-09	AT4G32340	-1.36412	2.61727e-08
AT1G74770	1.10528	1.12611e-08	AT2G35380	-1.36009	0.000310851
AT2G24600	1.10515	1.12912e-05	AT1G66500	-1.3577	9.91717e-05
AT4G39210	1.09716	2.11077e-08	AT3G43670	-1.35131	3.65476e-10
AT1G03940	1.08941	0.00900337	AT5G26270	-1.34673	0.00019062
AT3G13100	1.08466	0.00386182	AT3G23170	-1.34544	3.04831e-06
AT5G13740	1.08417	4.33065e-11	AT3G53800	-1.34009	1.9655e-12
AT1G31540	1.08216	4.95637e-06	AT1G62510	-1.33399	0.00148513
AT5G06630	1.07913	0.00596608	AT2G28305	-1.31781	1.20353e-06
AT1G65060	1.06227	4.48428e-07	AT5G25120	-1.31578	2.53267e-05
AT3G45140	1.04875	1.43073e-13	AT1G45201	-1.30592	2.86199e-19
AT1G78970	1.04123	0.000700785	AT2G01990	-1.30469	0.00128877
AT4G31000	1.0369	2.18434e-05	AT4G34600	-1.29896	0.000116608
AT3G09600	1.02947	0.00281506	AT5G61600	-1.28642	4.12583e-12
AT5G05270	1.0247	5.71286e-09	AT1G62500	-1.27616	2.09778e-05
AT5G50915	1.00064	0.0019129	AT4G02850	-1.26734	2.95344e-07
AT5G04150	0.997965	0.00656171	AT1G15125	-1.26534	0.0023155
AT5G13930	0.996655	9.55201e-12	AT5G48000	-1.26387	1.83119e-09
AT5G23020	0.984627	2.65123e-07	AT5G55896	-1.26025	1.35826e-08
AT5G54710	0.982748	6.9525e-05	AT4G32950	-1.25502	0.00271253
AT1G60730	0.978675	2.16761e-06	AT1G25400	-1.25366	1.38524e-06
AT3G47570	0.975661	0.000969506	AT5G49440	-1.24656	4.13053e-14
AT2G15490	0.972193	0.000114035	AT4G33610	-1.23642	0.00294117
AT5G58770	0.971214	0.00892556	AT2G41990	-1.23567	0.000248271
AT2G13790	0.971026	0.00105498	AT4G11280	-1.22895	5.58307e-12
AT1G73120	0.970354	5.1126e-05	AT5G40730	-1.22403	1.91299e-06
AT3G55120	0.969041	5.16705e-06	AT1G12845	-1.22392	0.000880782
AT5G25930	0.956266	0.0087068	AT1G27730	-1.22391	2.5208e-07
AT2G47010	0.952048	0.000165578	AT5G56540	-1.21918	2.66779e-05
AT3G18290	0.947082	1.03833e-10	AT5G45490	-1.21703	6.59789e-11
AT1G79520	0.946318	0.000677661	AT1G78990	-1.21376	0.000992619
AT5G66910	0.944237	0.00467323	AT5G43740	-1.211	0.00235706
AT3G25760	0.942559	1.04183e-05	AT5G35740	-1.20594	7.87613e-05
AT5G42650	0.94193	2.53527e-11	AT4G27652	-1.20405	0.000365309
AT5G53450	0.940184	2.53527e-11	AT5G66210	-1.2	1.00308e-06
AT2G01860	0.939939	0.00309938	AT1G69890	-1.19876	0.00221443
AT5G38420	0.938303	5.58307e-12	AT5G24470	-1.19702	6.35982e-08
AT2G23000	0.937359	3.7445e-06	AT1G73540	-1.1967	5.68328e-06
AT4G25700	0.936725	1.39391e-08	AT2G43535	-1.19416	8.38136e-08
AT3G28345	0.925405	6.92537e-07	AT3G44730	-1.18366	0.000237052
AT2G46680	0.909956	0.000148629	AT4G04840	-1.18263	3.15307e-11
AT5G35450	0.908469	0.00213148	AT2G23540	-1.17952	4.37407e-06
AT5G24420	0.906072	2.41072e-05	AT5G45820	-1.17227	2.37428e-11
AT5G47910	0.904985	1.85886e-07	AT5G60400	-1.17108	0.000440696
AT3G28220	0.901451	5.45488e-05	AT3G57040	-1.16832	5.3158e-06
AT5G19240	0.886412	7.24579e-07	AT1G22570	-1.16804	3.38431e-05
AT5G46470	0.885867	1.81434e-07	AT4G03510	-1.16646	8.07688e-06
AT3G22840	0.882078	4.69259e-05	AT5G58860	-1.16629	1.62417e-08
AT4G16870	0.880611	3.30394e-07	AT5G22580	-1.1618	0.00274506
AT1G27770	0.879432	2.66739e-07	AT5G47230	-1.15855	0.000308741
AT4G34131	0.878066	0.000322213	AT1G73500	-1.15188	6.45989e-05
AT1G64780	0.874377	1.80754e-06	AT4G29270	-1.15178	0.00116926
AT1G64500	0.871541	8.26988e-05	AT3G47860	-1.15114	4.60687e-09
AT5G46730	0.869863	0.000498667	AT3G55240	-1.14905	0.00137138
AT1G23020	0.867848	4.05101e-08	AT1G80840	-1.14039	0.00117306
AT1G26560	0.864171	0.00271525	AT1G55990	-1.13708	0.00709145
AT4G31870	0.863798	0.00293287	AT2G40610	-1.13705	6.30503e-08
AT3G44310	0.861943	1.47604e-10	AT3G21260	-1.12798	0.00398524
AT5G24380	0.852452	2.66165e-06	AT4G29030	-1.12442	1.36281e-08
AT5G47760	0.852215	0.000568587	AT4G10060	-1.11844	8.31802e-12
AT5G63260	0.852167	0.00246115	AT5G54145	-1.11713	0.00770972
AT2G37760	0.850005	6.02252e-05	AT2G40020	-1.11104	0.00308709
AT2G41090	0.847691	2.0208e-06	AT1G21500	-1.10999	2.39572e-13
AT5G17050	0.845667	5.16705e-06	AT1G13260	-1.10929	2.22775e-10
AT5G45280	0.835233	1.67937e-05	AT2G06925	-1.10741	9.49793e-06
AT1G07010	0.834694	1.43694e-05	AT3G44970	-1.10608	4.64126e-10
AT1G64400	0.828322	0.00428357	AT2G41650	-1.1059	5.59796e-06
AT4G15530	0.82438	7.75901e-05	AT1G62480	-1.10156	3.78905e-11
AT3G08590	0.808756	1.30646e-08	AT2G39310	-1.10155	9.77009e-13
AT3G48310	0.801088	0.00801551	AT3G09220	-1.09631	2.48306e-07
AT3G56980	0.798167	0.002151	AT1G68650	-1.09505	0.00352468
AT4G08850	0.79753	1.49015e-05	AT1G21670	-1.09329	1.35664e-05
AT4G23250	0.788105	0.00404444	AT3G56090	-1.09204	1.50218e-12
AT1G47395	0.784144	0.00709145	AT1G18330	-1.09078	0.00321672
AT3G14570	0.782286	0.00466711	AT5G45380	-1.0883	0.001989
AT5G06530	0.781027	0.000674919	AT1G12080	-1.08266	0.000125222
AT3G12520	0.779934	0.00515089	AT5G09480	-1.07736	0.00013058
AT2G45290	0.778909	0.000116668	AT5G44530	-1.06964	6.58498e-05
AT1G48300	0.772551	5.84605e-06	AT1G22190	-1.06603	4.05811e-06
AT3G13080	0.770449	1.49015e-05	AT3G25570	-1.06148	0.000992619
AT5G48470	0.766526	0.00386879	AT3G16450	-1.05266	4.24741e-12
AT1G35350	0.760284	0.00510523	AT4G05070	-1.05023	5.05607e-08
AT1G52190	0.759072	0.0051592	AT5G62720	-1.0496	9.20124e-11
AT5G13750	0.758527	0.00334734	AT2G22510	-1.04913	0.00428357
AT4G02940	0.751312	4.99726e-05	AT5G02160	-1.04893	7.97173e-11
AT2G47440	0.749142	0.000211176	AT4G38080	-1.0444	4.9877e-08
AT4G33010	0.748616	2.84737e-08	AT5G55620	-1.04011	0.000522203
AT4G35090	0.743446	1.97456e-07	AT3G05890	-1.03938	0.0001105
AT5G47370	0.74082	0.00460947	AT5G49450	-1.03057	0.00212907
AT3G10720	0.739665	1.49578e-05	AT2G26530	-1.01829	0.00852567
AT1G61580	0.734367	0.000218847	AT1G73830	-1.01781	0.00963399
AT5G67330	0.730182	0.000103691	AT5G27290	-1.01325	1.72145e-07
AT1G07180	0.729096	7.27869e-06	AT5G36910	-1.01274	5.79397e-09
AT5G02490	0.726593	0.00575818	AT4G22517	-1.01151	0.000624232
AT4G12720	0.710257	0.00530744	AT1G12090	-1.00584	1.19205e-14
AT5G15450	0.701117	3.73821e-06	AT4G01390	-1.00495	0.000712715
AT3G25770	0.693943	1.42531e-05	AT4G12470	-1.00175	7.43542e-09
AT5G05250	0.684326	0.0014473	AT1G32920	-1.00062	0.000145102
AT3G56360	0.681766	9.54129e-05	AT5G23010	-1.00046	4.81769e-12
AT3G21240	0.679371	0.00156838	AT2G21540	-0.998797	0.00205179
AT1G67080	0.677385	0.00819905	AT5G46780	-0.991984	0.00244967
AT4G12310	0.675173	0.00141769	AT1G62800	-0.98885	0.00182867
AT2G46830	0.673454	0.00128877	AT1G22330	-0.980886	0.00019062
AT1G78100	0.669234	0.00105498	AT3G46620	-0.980417	1.29935e-07
AT5G14570	0.667192	0.00110443	AT1G54820	-0.976367	8.33876e-06
AT4G00490	0.666887	0.000560667	AT5G65207	-0.973851	0.00386879
AT4G34230	0.665861	0.00246707	AT3G16530	-0.971671	0.00459393
AT2G42750	0.658357	7.36316e-05	AT1G20030	-0.970377	0.00378359
AT3G04720	0.654252	0.00537404	AT3G16720	-0.966591	0.0022369
AT5G65730	0.653049	0.0014198	AT2G45180	-0.964331	2.10608e-13
AT5G63180	0.6526	0.0014198	AT3G11120	-0.964202	4.02294e-08
AT1G28600	0.648387	0.0008872	AT3G60390	-0.958366	0.00263831
AT3G07430	0.641241	7.69556e-05	AT1G21130	-0.957356	6.42983e-09
AT2G38230	0.640908	3.96748e-05	AT5G51010	-0.941459	6.28425e-08
AT4G16990	0.634086	4.58581e-05	AT4G24140	-0.941328	0.000784221
AT3G45010	0.626184	0.00459393	AT3G08520	-0.939201	1.00308e-06
AT1G07720	0.61853	0.00581416	AT1G16410	-0.930951	2.51495e-07
AT3G57990	0.616368	0.00173763	AT4G29190	-0.927286	0.00150267
AT3G14990	0.616239	6.33501e-05	AT1G14120	-0.922017	0.00454569
AT2G29340	0.607592	0.00521731	AT2G39570	-0.916315	3.23548e-05
AT5G48880	0.6034	0.00169742	AT3G62750	-0.900054	2.17553e-06
AT5G19850	0.602766	0.00785005	AT5G45650	-0.894583	1.38177e-06
AT2G37040	0.601354	0.000420096	AT2G28605	-0.89248	0.000406306
AT3G10050	0.600808	0.00192688	AT5G38980	-0.889834	1.41362e-05
AT1G55850	0.597226	0.00452842	AT5G17460	-0.889417	0.003287
AT2G38390	0.596454	0.00326497	AT1G30820	-0.885786	0.00015845
AT1G06430	0.592522	0.000262541	AT1G78600	-0.885238	3.6118e-06
AT3G61440	0.579996	8.93725e-05	AT4G23670	-0.883613	7.4092e-11
AT1G65840	0.579506	0.00510091	AT3G11930	-0.882135	2.85607e-06
AT5G24810	0.578975	0.00120367	AT5G44520	-0.877703	3.85827e-05
AT3G15850	0.576324	0.000307751	AT4G24350	-0.875651	0.000563496
AT2G36145	0.575999	0.000665006	AT3G15210	-0.871301	1.53342e-05
AT3G56290	0.57444	0.00521731	AT1G20630	-0.865661	1.61721e-05
AT5G61820	0.568835	0.00468104	AT3G05730	-0.863408	2.36093e-09
AT3G32980	0.5687	0.00071161	AT1G25275	-0.850559	2.53267e-05
AT1G29670	0.566902	0.00132063	AT3G09270	-0.844947	8.81277e-05
AT2G04030	0.564244	0.000819309	AT5G50950	-0.842175	6.39807e-06
AT3G16520	0.555623	0.000680905	AT5G57785	-0.842147	0.00334436
AT5G23060	0.554182	0.000191623	AT3G13520	-0.841946	5.19916e-06
AT4G04020	0.554097	0.00158202	AT3G50685	-0.841167	5.92938e-08
AT2G26080	0.552684	0.000297856	AT2G46650	-0.838296	0.00122703
AT1G06690	0.549758	0.00091667	AT2G34430	-0.835733	3.26224e-10
AT1G53310	0.549119	0.00262804	AT2G18160	-0.8345	3.51074e-07
AT2G46505	0.545535	0.0094072	AT3G52720	-0.833744	0.00151385
AT5G49910	0.5385	0.000437044	AT1G76790	-0.832964	2.35866e-06
AT3G14420	0.53635	0.000347941	AT1G06460	-0.831562	1.70413e-06
AT1G24020	0.532766	0.00689797	AT4G27280	-0.824647	5.45488e-05
AT1G21580	0.531582	0.00363634	AT5G15970	-0.821978	3.20398e-05
AT1G10370	0.528084	0.00724188	AT5G57630	-0.811425	0.00166588
AT4G39330	0.527324	0.00148513	AT2G45560	-0.809735	2.65532e-05
AT4G17090	0.523065	0.00600117	AT1G22550	-0.805865	0.00421345
AT2G30490	0.521714	0.0019401	AT2G47240	-0.804832	4.39759e-06
AT5G64840	0.519468	0.00143631	AT1G22630	-0.798043	0.000602677
AT3G18410	0.519226	0.0054107	AT1G64200	-0.797129	0.00185234
AT3G02360	0.517144	0.00258668	AT2G30020	-0.792857	0.00386182
AT3G24170	0.504474	0.00479768	AT1G52200	-0.791188	0.00305272
AT5G37600	0.493703	0.00600117	AT2G27830	-0.788361	0.00305564
AT2G21330	0.477475	0.00217738	AT4G30650	-0.786142	0.000139254
AT2G28000	0.451629	0.00506913	AT1G13245	-0.786009	0.00015845
			AT5G21020	-0.785635	1.08909e-05
			AT5G40450	-0.785456	8.44496e-07
			AT2G17450	-0.779089	0.00217985
			AT2G02130	-0.777843	4.57352e-07
			AT1G68840	-0.77585	1.53422e-06
			AT1G31710	-0.775643	0.000474009
			AT4G12880	-0.77501	0.000224538
			AT3G50060	-0.77407	0.000427673
			AT3G48740	-0.771586	1.66992e-05
			AT5G56870	-0.770978	0.00159575
			AT2G36410	-0.761298	0.00109008
			AT4G19840	-0.760887	0.000504762
			AT2G22990	-0.758581	1.71965e-05
			AT3G16240	-0.753918	1.08909e-05
			AT1G25560	-0.752938	5.9742e-05
			AT5G59550	-0.751763	0.00327575
			AT5G60210	-0.751362	0.00303696
			AT1G22740	-0.751307	0.00900337
			AT4G04955	-0.746399	0.0014198
			AT5G38940	-0.740128	0.00285954
			AT4G28780	-0.734832	0.000123078
			AT5G62630	-0.730354	0.0005597
			AT1G20010	-0.730163	8.16211e-07
			AT1G20190	-0.729961	0.00647562
			AT3G18080	-0.727665	3.81399e-06
			AT5G14920	-0.723655	0.00301934
			AT4G18970	-0.723577	0.000129126
			AT1G51610	-0.721711	0.00072613
			AT2G03640	-0.719858	0.00386429
			AT1G10360	-0.718493	0.00240846
			AT3G62040	-0.71312	0.000563496
			AT2G28900	-0.70699	0.0001266
			AT1G13930	-0.70537	4.10255e-07
			AT3G19710	-0.704998	0.00026391
			AT1G10760	-0.703764	8.8787e-07
			AT4G13250	-0.701806	0.00134581
			AT3G49260	-0.695063	0.000776326
			AT2G02100	-0.693906	1.61229e-05
			AT5G10170	-0.690861	0.00246115
			AT2G15970	-0.684599	4.95637e-06
			AT5G15230	-0.682378	1.88573e-05
			AT1G20620	-0.679572	8.46845e-06
			AT3G50240	-0.677895	0.00167394
			AT5G54960	-0.676556	0.00688026
			AT5G47500	-0.676285	0.00378359
			AT1G22770	-0.675026	7.14268e-05
			AT3G16470	-0.674197	0.00127058
			AT1G29910	-0.673666	8.41201e-07
			AT5G62350	-0.672993	6.9525e-05
			AT2G22170	-0.668645	0.000111739
			AT3G63160	-0.667771	4.70916e-05
			AT1G70830	-0.66177	5.44998e-05
			AT5G61590	-0.660759	0.000669475
			AT5G64040	-0.658204	4.05811e-06
			AT1G22690	-0.654813	0.000758278
			AT4G04830	-0.651019	0.00168876
			AT1G26920	-0.649984	0.00249428
			AT4G23820	-0.647704	0.00127448
			AT1G60800	-0.642523	0.000665909
			AT2G30010	-0.640574	0.00149124
			AT3G47070	-0.639835	3.92114e-05
			AT2G22080	-0.636407	0.00762933
			AT4G17340	-0.636022	0.000700785
			AT5G50200	-0.626317	0.00669225
			AT2G27385	-0.625453	0.00202441
			AT1G50010	-0.615348	4.11353e-05
			AT5G10860	-0.611952	0.00112115
			AT2G05440	-0.61045	0.000129126
			AT2G28840	-0.60787	0.000419595
			AT5G23860	-0.606983	0.00340565
			AT2G36885	-0.606843	0.00926735
			AT3G46600	-0.606738	0.00220629
			AT5G63800	-0.602457	0.00664844
			AT5G45500	-0.602335	0.00790068
			AT1G54410	-0.602232	0.000116608
			AT5G44130	-0.600814	0.00276789
			AT2G21660	-0.596973	5.6545e-05
			AT1G09750	-0.596334	0.000914416
			AT2G10940	-0.592078	0.000135604
			AT1G27130	-0.583306	0.00933363
			AT3G27770	-0.582873	0.00522735
			AT3G10520	-0.579566	0.00331055
			AT4G19530	-0.578781	0.000883314
			AT1G19770	-0.577141	0.0082269
			AT2G29450	-0.574972	0.00508146
			AT4G25100	-0.574971	0.0014473
			AT1G07610	-0.571532	0.00351818
			AT3G03150	-0.570898	0.00509923
			AT1G08550	-0.569676	0.00288429
			AT1G22430	-0.566975	0.00886709
			AT4G27440	-0.557507	0.00105498
			AT1G66980	-0.554866	0.00844113
			AT4G31290	-0.553196	0.00970788
			AT5G65020	-0.552065	0.00678891
			AT3G01310	-0.542246	0.00559368
			AT3G46970	-0.539398	0.000654994
			AT2G43100	-0.537457	0.00467323
			AT5G66040	-0.535933	0.00386879
			AT2G36830	-0.532935	0.00165044
			AT2G30860	-0.532004	0.000419164
			AT3G16400	-0.523468	0.00253058
			AT5G26570	-0.520144	0.00400741
			AT3G10060	-0.518904	0.00407296
			AT3G61470	-0.516321	0.00109008
			AT1G26150	-0.513666	0.00386182
			AT1G53910	-0.513424	0.00892222
			AT3G04730	-0.507237	0.00559368
			AT1G60950	-0.502908	0.00137187
			AT1G30360	-0.500473	0.00305564
			AT4G19410	-0.499233	0.00554306
			AT4G20260	-0.498711	0.00326497
			AT5G44340	-0.496122	0.00210501
			AT5G02810	-0.495543	0.00726873
			AT2G43910	-0.491489	0.00327575
			AT1G07890	-0.486972	0.00301934
			AT1G08380	-0.485003	0.00194474
			AT3G26520	-0.484735	0.00309938
			AT3G19820	-0.478221	0.00389101
			AT1G04820	-0.466108	0.00442478
			AT2G30570	-0.465526	0.00460781
			AT4G14960	-0.439264	0.00819905
