# Supplementary material for: Arabidopsis S2Lb links AtCOMPASS-like and SDG2 activity in H3K4me3 independently from histone H2B monoubiquitination
Source: Genome Biol. 2019 May 21;20:100. doi: 10.1186/s13059-019-1705-4 (PMC6528313; doi:10.1186/s13059-019-1705-4)
Supplement: Supplementary file 6 — Table S5. Gene lists summarizing ChIP-seq analysis of RNA Pol II occupancy in wild-type seedlings. (XLSX 180 kb) [file 13059_2019_1705_MOESM6_ESM.xlsx]

## Sheet: Legends
Table S5. Gene lists summarizing ChIP-seq analysis of RNA Pol 2 occupancy in wild-type seedlings.
Gene IDs correspond to all detected RNP2-occupied genes upon MACS2 analysis.

## Sheet: RNP2 occupied genes in WT
RNA Pol II targets (N=16,009)
AT1G01020
AT1G01040
AT1G01050
AT1G01080
AT1G01090
AT1G01100
AT1G01120
AT1G01130
AT1G01140
AT1G01160
AT1G01170
AT1G01180
AT1G01210
AT1G01220
AT1G01225
AT1G01230
AT1G01260
AT1G01290
AT1G01300
AT1G01305
AT1G01310
AT1G01320
AT1G01335
AT1G01350
AT1G01355
AT1G01360
AT1G01370
AT1G01420
AT1G01430
AT1G01440
AT1G01470
AT1G01490
AT1G01500
AT1G01510
AT1G01520
AT1G01540
AT1G01550
AT1G01560
AT1G01600
AT1G01610
AT1G01620
AT1G01630
AT1G01640
AT1G01650
AT1G01710
AT1G01715
AT1G01720
AT1G01725
AT1G01730
AT1G01740
AT1G01750
AT1G01760
AT1G01770
AT1G01780
AT1G01790
AT1G01800
AT1G01810
AT1G01820
AT1G01830
AT1G01840
AT1G01860
AT1G01880
AT1G01900
AT1G01910
AT1G01920
AT1G01930
AT1G01950
AT1G01960
AT1G01970
AT1G01980
AT1G01990
AT1G02000
AT1G02010
AT1G02020
AT1G02040
AT1G02060
AT1G02080
AT1G02090
AT1G02100
AT1G02110
AT1G02120
AT1G02130
AT1G02140
AT1G02150
AT1G02160
AT1G02170
AT1G02180
AT1G02260
AT1G02270
AT1G02280
AT1G02300
AT1G02305
AT1G02310
AT1G02320
AT1G02330
AT1G02340
AT1G02350
AT1G02370
AT1G02400
AT1G02410
AT1G02430
AT1G02470
AT1G02475
AT1G02500
AT1G02510
AT1G02560
AT1G02590
AT1G02640
AT1G02650
AT1G02660
AT1G02680
AT1G02700
AT1G02705
AT1G02710
AT1G02720
AT1G02750
AT1G02780
AT1G02810
AT1G02816
AT1G02840
AT1G02850
AT1G02860
AT1G02870
AT1G02880
AT1G02890
AT1G02900
AT1G02910
AT1G02920
AT1G02930
AT1G02950
AT1G03000
AT1G03030
AT1G03040
AT1G03060
AT1G03070
AT1G03080
AT1G03090
AT1G03100
AT1G03110
AT1G03120
AT1G03130
AT1G03140
AT1G03150
AT1G03160
AT1G03165
AT1G03170
AT1G03220
AT1G03230
AT1G03240
AT1G03250
AT1G03260
AT1G03290
AT1G03300
AT1G03320
AT1G03330
AT1G03350
AT1G03360
AT1G03365
AT1G03370
AT1G03380
AT1G03390
AT1G03395
AT1G03400
AT1G03410
AT1G03420
AT1G03430
AT1G03440
AT1G03445
AT1G03475
AT1G03495
AT1G03510
AT1G03520
AT1G03530
AT1G03540
AT1G03550
AT1G03560
AT1G03590
AT1G03600
AT1G03610
AT1G03630
AT1G03650
AT1G03680
AT1G03687
AT1G03730
AT1G03740
AT1G03750
AT1G03760
AT1G03780
AT1G03850
AT1G03860
AT1G03870
AT1G03900
AT1G03905
AT1G03910
AT1G03930
AT1G03940
AT1G03950
AT1G03970
AT1G03980
AT1G03990
AT1G04000
AT1G04020
AT1G04030
AT1G04040
AT1G04050
AT1G04070
AT1G04080
AT1G04090
AT1G04100
AT1G04105
AT1G04110
AT1G04120
AT1G04130
AT1G04140
AT1G04170
AT1G04180
AT1G04190
AT1G04200
AT1G04210
AT1G04220
AT1G04230
AT1G04240
AT1G04260
AT1G04270
AT1G04280
AT1G04290
AT1G04300
AT1G04310
AT1G04340
AT1G04350
AT1G04360
AT1G04390
AT1G04400
AT1G04410
AT1G04420
AT1G04430
AT1G04440
AT1G04480
AT1G04490
AT1G04510
AT1G04520
AT1G04530
AT1G04550
AT1G04555
AT1G04620
AT1G04630
AT1G04635
AT1G04640
AT1G04680
AT1G04690
AT1G04700
AT1G04730
AT1G04750
AT1G04760
AT1G04770
AT1G04778
AT1G04780
AT1G04790
AT1G04800
AT1G04810
AT1G04820
AT1G04830
AT1G04840
AT1G04850
AT1G04860
AT1G04870
AT1G04900
AT1G04910
AT1G04920
AT1G04930
AT1G04940
AT1G04945
AT1G04950
AT1G04960
AT1G04970
AT1G04980
AT1G04985
AT1G04990
AT1G05000
AT1G05005
AT1G05010
AT1G05020
AT1G05040
AT1G05055
AT1G05060
AT1G05070
AT1G05136
AT1G05140
AT1G05150
AT1G05160
AT1G05180
AT1G05190
AT1G05200
AT1G05205
AT1G05210
AT1G05220
AT1G05260
AT1G05270
AT1G05300
AT1G05330
AT1G05370
AT1G05380
AT1G05385
AT1G05400
AT1G05410
AT1G05420
AT1G05430
AT1G05450
AT1G05470
AT1G05500
AT1G05510
AT1G05520
AT1G05560
AT1G05575
AT1G05600
AT1G05630
AT1G05670
AT1G05710
AT1G05720
AT1G05730
AT1G05740
AT1G05750
AT1G05760
AT1G05790
AT1G05805
AT1G05810
AT1G05820
AT1G05830
AT1G05835
AT1G05840
AT1G05850
AT1G05860
AT1G05870
AT1G05890
AT1G05894
AT1G05910
AT1G05920
AT1G05940
AT1G05950
AT1G05960
AT1G05970
AT1G06000
AT1G06020
AT1G06030
AT1G06040
AT1G06045
AT1G06050
AT1G06060
AT1G06070
AT1G06100
AT1G06110
AT1G06120
AT1G06130
AT1G06140
AT1G06143
AT1G06150
AT1G06160
AT1G06180
AT1G06190
AT1G06200
AT1G06210
AT1G06220
AT1G06230
AT1G06240
AT1G06250
AT1G06270
AT1G06290
AT1G06380
AT1G06390
AT1G06400
AT1G06410
AT1G06420
AT1G06440
AT1G06450
AT1G06460
AT1G06470
AT1G06475
AT1G06500
AT1G06515
AT1G06520
AT1G06530
AT1G06540
AT1G06550
AT1G06560
AT1G06570
AT1G06580
AT1G06590
AT1G06620
AT1G06630
AT1G06640
AT1G06645
AT1G06650
AT1G06660
AT1G06670
AT1G06680
AT1G06690
AT1G06700
AT1G06710
AT1G06720
AT1G06740
AT1G06750
AT1G06760
AT1G06780
AT1G06790
AT1G06800
AT1G06810
AT1G06830
AT1G06850
AT1G06870
AT1G06890
AT1G06900
AT1G06950
AT1G06970
AT1G06990
AT1G07000
AT1G07010
AT1G07020
AT1G07025
AT1G07030
AT1G07040
AT1G07050
AT1G07070
AT1G07080
AT1G07090
AT1G07110
AT1G07130
AT1G07135
AT1G07140
AT1G07150
AT1G07170
AT1G07200
AT1G07210
AT1G07220
AT1G07230
AT1G07240
AT1G07250
AT1G07260
AT1G07280
AT1G07290
AT1G07300
AT1G07310
AT1G07320
AT1G07330
AT1G07350
AT1G07360
AT1G07370
AT1G07380
AT1G07390
AT1G07400
AT1G07420
AT1G07430
AT1G07440
AT1G07473
AT1G07476
AT1G07480
AT1G07510
AT1G07520
AT1G07530
AT1G07560
AT1G07570
AT1G07590
AT1G07600
AT1G07610
AT1G07615
AT1G07630
AT1G07640
AT1G07650
AT1G07660
AT1G07670
AT1G07700
AT1G07705
AT1G07720
AT1G07725
AT1G07730
AT1G07740
AT1G07750
AT1G07770
AT1G07780
AT1G07790
AT1G07795
AT1G07810
AT1G07820
AT1G07830
AT1G07840
AT1G07850
AT1G07860
AT1G07870
AT1G07890
AT1G07901
AT1G07902
AT1G07910
AT1G07920
AT1G07930
AT1G07940
AT1G07950
AT1G07960
AT1G07970
AT1G07980
AT1G07990
AT1G08000
AT1G08005
AT1G08010
AT1G08030
AT1G08070
AT1G08110
AT1G08120
AT1G08125
AT1G08130
AT1G08170
AT1G08180
AT1G08190
AT1G08200
AT1G08210
AT1G08220
AT1G08230
AT1G08250
AT1G08260
AT1G08270
AT1G08280
AT1G08290
AT1G08300
AT1G08310
AT1G08315
AT1G08350
AT1G08360
AT1G08370
AT1G08380
AT1G08390
AT1G08400
AT1G08410
AT1G08420
AT1G08450
AT1G08460
AT1G08470
AT1G08480
AT1G08490
AT1G08510
AT1G08520
AT1G08530
AT1G08540
AT1G08550
AT1G08560
AT1G08570
AT1G08580
AT1G08590
AT1G08600
AT1G08610
AT1G08620
AT1G08630
AT1G08640
AT1G08645
AT1G08650
AT1G08660
AT1G08680
AT1G08700
AT1G08710
AT1G08720
AT1G08730
AT1G08750
AT1G08760
AT1G08770
AT1G08780
AT1G08810
AT1G08820
AT1G08830
AT1G08840
AT1G08880
AT1G08900
AT1G08910
AT1G08920
AT1G08930
AT1G08940
AT1G08960
AT1G08970
AT1G08980
AT1G09000
AT1G09010
AT1G09020
AT1G09050
AT1G09060
AT1G09070
AT1G09080
AT1G09090
AT1G09100
AT1G09130
AT1G09140
AT1G09150
AT1G09157
AT1G09160
AT1G09190
AT1G09195
AT1G09200
AT1G09210
AT1G09220
AT1G09230
AT1G09240
AT1G09250
AT1G09270
AT1G09280
AT1G09310
AT1G09320
AT1G09330
AT1G09340
AT1G09390
AT1G09400
AT1G09410
AT1G09415
AT1G09420
AT1G09430
AT1G09440
AT1G09460
AT1G09470
AT1G09490
AT1G09510
AT1G09520
AT1G09530
AT1G09560
AT1G09570
AT1G09575
AT1G09590
AT1G09600
AT1G09610
AT1G09620
AT1G09630
AT1G09640
AT1G09645
AT1G09660
AT1G09680
AT1G09690
AT1G09700
AT1G09730
AT1G09740
AT1G09750
AT1G09760
AT1G09770
AT1G09780
AT1G09795
AT1G09800
AT1G09810
AT1G09815
AT1G09820
AT1G09830
AT1G09840
AT1G09900
AT1G09910
AT1G09920
AT1G09940
AT1G09950
AT1G09960
AT1G09970
AT1G09980
AT1G10000
AT1G10020
AT1G10060
AT1G10070
AT1G10090
AT1G10095
AT1G10110
AT1G10120
AT1G10130
AT1G10140
AT1G10150
AT1G10155
AT1G10160
AT1G10170
AT1G10200
AT1G10230
AT1G10240
AT1G10270
AT1G10280
AT1G10290
AT1G10310
AT1G10320
AT1G10330
AT1G10340
AT1G10350
AT1G10360
AT1G10370
AT1G10390
AT1G10395
AT1G10400
AT1G10410
AT1G10417
AT1G10430
AT1G10450
AT1G10455
AT1G10470
AT1G10480
AT1G10490
AT1G10500
AT1G10510
AT1G10520
AT1G10522
AT1G10530
AT1G10550
AT1G10560
AT1G10570
AT1G10580
AT1G10588
AT1G10590
AT1G10600
AT1G10610
AT1G10620
AT1G10630
AT1G10650
AT1G10660
AT1G10670
AT1G10680
AT1G10690
AT1G10700
AT1G10720
AT1G10730
AT1G10740
AT1G10760
AT1G10810
AT1G10820
AT1G10830
AT1G10840
AT1G10850
AT1G10865
AT1G10890
AT1G10910
AT1G10920
AT1G10930
AT1G10940
AT1G10950
AT1G10960
AT1G10970
AT1G10980
AT1G10990
AT1G11020
AT1G11050
AT1G11060
AT1G11090
AT1G11100
AT1G11180
AT1G11190
AT1G11200
AT1G11210
AT1G11240
AT1G11260
AT1G11270
AT1G11280
AT1G11290
AT1G11303
AT1G11310
AT1G11320
AT1G11330
AT1G11340
AT1G11350
AT1G11360
AT1G11380
AT1G11390
AT1G11400
AT1G11430
AT1G11440
AT1G11475
AT1G11480
AT1G11530
AT1G11540
AT1G11545
AT1G11580
AT1G11630
AT1G11650
AT1G11660
AT1G11670
AT1G11680
AT1G11684
AT1G11690
AT1G11700
AT1G11710
AT1G11720
AT1G11750
AT1G11755
AT1G11770
AT1G11780
AT1G11790
AT1G11800
AT1G11810
AT1G11820
AT1G11840
AT1G11850
AT1G11860
AT1G11870
AT1G11890
AT1G11900
AT1G11905
AT1G11910
AT1G11930
AT1G12000
AT1G12020
AT1G12050
AT1G12060
AT1G12090
AT1G12100
AT1G12110
AT1G12120
AT1G12140
AT1G12150
AT1G12200
AT1G12210
AT1G12220
AT1G12230
AT1G12240
AT1G12244
AT1G12250
AT1G12270
AT1G12280
AT1G12290
AT1G12300
AT1G12310
AT1G12320
AT1G12330
AT1G12350
AT1G12360
AT1G12370
AT1G12380
AT1G12400
AT1G12410
AT1G12411
AT1G12420
AT1G12430
AT1G12440
AT1G12460
AT1G12470
AT1G12480
AT1G12500
AT1G12520
AT1G12550
AT1G12580
AT1G12615
AT1G12640
AT1G12650
AT1G12680
AT1G12710
AT1G12730
AT1G12740
AT1G12750
AT1G12760
AT1G12770
AT1G12775
AT1G12780
AT1G12790
AT1G12800
AT1G12805
AT1G12810
AT1G12820
AT1G12830
AT1G12840
AT1G12845
AT1G12850
AT1G12860
AT1G12890
AT1G12900
AT1G12910
AT1G12920
AT1G12930
AT1G12970
AT1G12990
AT1G13000
AT1G13020
AT1G13030
AT1G13040
AT1G13060
AT1G13090
AT1G13100
AT1G13110
AT1G13120
AT1G13160
AT1G13170
AT1G13180
AT1G13190
AT1G13195
AT1G13210
AT1G13220
AT1G13245
AT1G13250
AT1G13260
AT1G13270
AT1G13280
AT1G13300
AT1G13310
AT1G13320
AT1G13340
AT1G13350
AT1G13360
AT1G13370
AT1G13380
AT1G13390
AT1G13410
AT1G13430
AT1G13440
AT1G13450
AT1G13460
AT1G13550
AT1G13560
AT1G13570
AT1G13640
AT1G13670
AT1G13690
AT1G13700
AT1G13730
AT1G13740
AT1G13750
AT1G13780
AT1G13810
AT1G13820
AT1G13860
AT1G13870
AT1G13880
AT1G13890
AT1G13900
AT1G13920
AT1G13930
AT1G13940
AT1G13960
AT1G13970
AT1G13980
AT1G13990
AT1G14000
AT1G14010
AT1G14020
AT1G14030
AT1G14048
AT1G14060
AT1G14120
AT1G14130
AT1G14140
AT1G14150
AT1G14160
AT1G14190
AT1G14200
AT1G14205
AT1G14210
AT1G14230
AT1G14260
AT1G14270
AT1G14280
AT1G14290
AT1G14300
AT1G14315
AT1G14320
AT1G14330
AT1G14340
AT1G14345
AT1G14350
AT1G14360
AT1G14370
AT1G14380
AT1G14390
AT1G14400
AT1G14410
AT1G14430
AT1G14440
AT1G14450
AT1G14453
AT1G14455
AT1G14470
AT1G14500
AT1G14510
AT1G14560
AT1G14570
AT1G14590
AT1G14600
AT1G14610
AT1G14620
AT1G14630
AT1G14640
AT1G14650
AT1G14660
AT1G14670
AT1G14680
AT1G14685
AT1G14687
AT1G14690
AT1G14700
AT1G14710
AT1G14720
AT1G14740
AT1G14800
AT1G14810
AT1G14820
AT1G14830
AT1G14840
AT1G14850
AT1G14870
AT1G14890
AT1G14900
AT1G14910
AT1G14920
AT1G14970
AT1G14980
AT1G14990
AT1G15000
AT1G15015
AT1G15020
AT1G15030
AT1G15040
AT1G15060
AT1G15080
AT1G15100
AT1G15110
AT1G15120
AT1G15125
AT1G15130
AT1G15140
AT1G15160
AT1G15165
AT1G15170
AT1G15190
AT1G15200
AT1G15210
AT1G15215
AT1G15220
AT1G15230
AT1G15240
AT1G15250
AT1G15260
AT1G15270
AT1G15280
AT1G15290
AT1G15330
AT1G15340
AT1G15350
AT1G15370
AT1G15380
AT1G15390
AT1G15400
AT1G15410
AT1G15415
AT1G15420
AT1G15430
AT1G15440
AT1G15470
AT1G15480
AT1G15490
AT1G15500
AT1G15510
AT1G15530
AT1G15540
AT1G15550
AT1G15580
AT1G15660
AT1G15670
AT1G15690
AT1G15700
AT1G15710
AT1G15720
AT1G15730
AT1G15740
AT1G15750
AT1G15760
AT1G15780
AT1G15800
AT1G15810
AT1G15820
AT1G15860
AT1G15870
AT1G15880
AT1G15885
AT1G15890
AT1G15920
AT1G15930
AT1G15940
AT1G15950
AT1G15960
AT1G15970
AT1G15990
AT1G16000
AT1G16010
AT1G16022
AT1G16025
AT1G16030
AT1G16040
AT1G16060
AT1G16070
AT1G16080
AT1G16090
AT1G16110
AT1G16160
AT1G16170
AT1G16180
AT1G16190
AT1G16210
AT1G16240
AT1G16250
AT1G16260
AT1G16270
AT1G16280
AT1G16300
AT1G16320
AT1G16330
AT1G16350
AT1G16360
AT1G16400
AT1G16410
AT1G16430
AT1G16440
AT1G16445
AT1G16460
AT1G16470
AT1G16480
AT1G16500
AT1G16510
AT1G16520
AT1G16530
AT1G16560
AT1G16570
AT1G16610
AT1G16630
AT1G16640
AT1G16650
AT1G16670
AT1G16680
AT1G16690
AT1G16700
AT1G16705
AT1G16710
AT1G16720
AT1G16730
AT1G16740
AT1G16750
AT1G16770
AT1G16780
AT1G16790
AT1G16800
AT1G16810
AT1G16820
AT1G16825
AT1G16830
AT1G16840
AT1G16860
AT1G16870
AT1G16880
AT1G16890
AT1G16900
AT1G16916
AT1G16920
AT1G16960
AT1G16970
AT1G17050
AT1G17070
AT1G17080
AT1G17090
AT1G17100
AT1G17110
AT1G17120
AT1G17130
AT1G17140
AT1G17160
AT1G17170
AT1G17200
AT1G17210
AT1G17220
AT1G17230
AT1G17235
AT1G17290
AT1G17300
AT1G17340
AT1G17360
AT1G17370
AT1G17380
AT1G17410
AT1G17420
AT1G17430
AT1G17440
AT1G17450
AT1G17455
AT1G17460
AT1G17470
AT1G17480
AT1G17490
AT1G17500
AT1G17510
AT1G17520
AT1G17530
AT1G17550
AT1G17560
AT1G17590
AT1G17620
AT1G17640
AT1G17650
AT1G17665
AT1G17690
AT1G17720
AT1G17730
AT1G17744
AT1G17745
AT1G17780
AT1G17790
AT1G17810
AT1G17830
AT1G17840
AT1G17850
AT1G17860
AT1G17870
AT1G17880
AT1G17890
AT1G17970
AT1G17980
AT1G18030
AT1G18040
AT1G18060
AT1G18070
AT1G18080
AT1G18090
AT1G18100
AT1G18160
AT1G18170
AT1G18180
AT1G18190
AT1G18200
AT1G18210
AT1G18250
AT1G18260
AT1G18300
AT1G18310
AT1G18320
AT1G18330
AT1G18335
AT1G18340
AT1G18350
AT1G18360
AT1G18390
AT1G18400
AT1G18420
AT1G18440
AT1G18450
AT1G18460
AT1G18470
AT1G18480
AT1G18485
AT1G18486
AT1G18490
AT1G18500
AT1G18510
AT1G18530
AT1G18540
AT1G18560
AT1G18570
AT1G18580
AT1G18590
AT1G18600
AT1G18610
AT1G18620
AT1G18630
AT1G18640
AT1G18650
AT1G18670
AT1G18700
AT1G18720
AT1G18730
AT1G18740
AT1G18800
AT1G18840
AT1G18850
AT1G18880
AT1G18890
AT1G18900
AT1G18910
AT1G18950
AT1G18990
AT1G19000
AT1G19020
AT1G19025
AT1G19040
AT1G19050
AT1G19110
AT1G19115
AT1G19120
AT1G19130
AT1G19140
AT1G19150
AT1G19160
AT1G19170
AT1G19180
AT1G19190
AT1G19210
AT1G19220
AT1G19230
AT1G19240
AT1G19270
AT1G19290
AT1G19300
AT1G19310
AT1G19320
AT1G19330
AT1G19340
AT1G19350
AT1G19360
AT1G19370
AT1G19380
AT1G19394
AT1G19396
AT1G19397
AT1G19400
AT1G19430
AT1G19440
AT1G19450
AT1G19470
AT1G19480
AT1G19485
AT1G19520
AT1G19530
AT1G19565
AT1G19570
AT1G19580
AT1G19600
AT1G19650
AT1G19660
AT1G19670
AT1G19680
AT1G19690
AT1G19700
AT1G19710
AT1G19715
AT1G19720
AT1G19730
AT1G19740
AT1G19770
AT1G19780
AT1G19800
AT1G19835
AT1G19840
AT1G19850
AT1G19860
AT1G19870
AT1G19880
AT1G19910
AT1G19920
AT1G19960
AT1G19970
AT1G19980
AT1G19990
AT1G20000
AT1G20010
AT1G20020
AT1G20030
AT1G20050
AT1G20060
AT1G20070
AT1G20090
AT1G20100
AT1G20110
AT1G20120
AT1G20140
AT1G20150
AT1G20190
AT1G20200
AT1G20220
AT1G20225
AT1G20230
AT1G20260
AT1G20270
AT1G20290
AT1G20300
AT1G20310
AT1G20320
AT1G20330
AT1G20340
AT1G20370
AT1G20390
AT1G20410
AT1G20430
AT1G20440
AT1G20450
AT1G20460
AT1G20480
AT1G20510
AT1G20540
AT1G20550
AT1G20560
AT1G20570
AT1G20575
AT1G20580
AT1G20620
AT1G20630
AT1G20640
AT1G20650
AT1G20670
AT1G20690
AT1G20693
AT1G20696
AT1G20760
AT1G20770
AT1G20780
AT1G20790
AT1G20810
AT1G20816
AT1G20823
AT1G20830
AT1G20840
AT1G20870
AT1G20875
AT1G20900
AT1G20910
AT1G20920
AT1G20923
AT1G20925
AT1G20950
AT1G20960
AT1G20970
AT1G20980
AT1G21000
AT1G21010
AT1G21050
AT1G21060
AT1G21065
AT1G21070
AT1G21080
AT1G21090
AT1G21100
AT1G21130
AT1G21150
AT1G21160
AT1G21170
AT1G21190
AT1G21200
AT1G21210
AT1G21250
AT1G21260
AT1G21270
AT1G21280
AT1G21310
AT1G21313
AT1G21340
AT1G21350
AT1G21370
AT1G21380
AT1G21390
AT1G21400
AT1G21430
AT1G21440
AT1G21450
AT1G21460
AT1G21480
AT1G21500
AT1G21520
AT1G21540
AT1G21560
AT1G21580
AT1G21590
AT1G21600
AT1G21610
AT1G21620
AT1G21630
AT1G21640
AT1G21650
AT1G21651
AT1G21660
AT1G21670
AT1G21680
AT1G21690
AT1G21695
AT1G21700
AT1G21710
AT1G21720
AT1G21722
AT1G21730
AT1G21750
AT1G21760
AT1G21770
AT1G21780
AT1G21790
AT1G21830
AT1G21850
AT1G21880
AT1G21890
AT1G21900
AT1G21910
AT1G21920
AT1G21980
AT1G22020
AT1G22030
AT1G22040
AT1G22050
AT1G22060
AT1G22070
AT1G22080
AT1G22130
AT1G22170
AT1G22180
AT1G22190
AT1G22200
AT1G22220
AT1G22270
AT1G22280
AT1G22300
AT1G22310
AT1G22330
AT1G22360
AT1G22400
AT1G22410
AT1G22430
AT1G22450
AT1G22460
AT1G22500
AT1G22510
AT1G22520
AT1G22530
AT1G22540
AT1G22550
AT1G22570
AT1G22610
AT1G22620
AT1G22630
AT1G22640
AT1G22650
AT1G22660
AT1G22670
AT1G22690
AT1G22700
AT1G22710
AT1G22730
AT1G22740
AT1G22750
AT1G22770
AT1G22780
AT1G22790
AT1G22800
AT1G22810
AT1G22830
AT1G22840
AT1G22850
AT1G22860
AT1G22870
AT1G22880
AT1G22882
AT1G22885
AT1G22890
AT1G22910
AT1G22920
AT1G22930
AT1G22940
AT1G22950
AT1G22960
AT1G22970
AT1G22985
AT1G23010
AT1G23020
AT1G23030
AT1G23040
AT1G23050
AT1G23080
AT1G23090
AT1G23100
AT1G23110
AT1G23130
AT1G23150
AT1G23190
AT1G23205
AT1G23220
AT1G23230
AT1G23250
AT1G23260
AT1G23270
AT1G23280
AT1G23290
AT1G23300
AT1G23310
AT1G23360
AT1G23390
AT1G23400
AT1G23410
AT1G23440
AT1G23450
AT1G23480
AT1G23490
AT1G23710
AT1G23730
AT1G23740
AT1G23780
AT1G23820
AT1G23830
AT1G23850
AT1G23860
AT1G23870
AT1G23880
AT1G23900
AT1G23935
AT1G23950
AT1G23960
AT1G24020
AT1G24030
AT1G24040
AT1G24050
AT1G24095
AT1G24100
AT1G24120
AT1G24140
AT1G24148
AT1G24150
AT1G24159
AT1G24160
AT1G24170
AT1G24180
AT1G24190
AT1G24265
AT1G24267
AT1G24270
AT1G24280
AT1G24290
AT1G24300
AT1G24310
AT1G24320
AT1G24340
AT1G24350
AT1G24360
AT1G24370
AT1G24440
AT1G24450
AT1G24460
AT1G24490
AT1G24510
AT1G24530
AT1G24545
AT1G24560
AT1G24575
AT1G24577
AT1G24600
AT1G24610
AT1G24625
AT1G24706
AT1G24735
AT1G24764
AT1G25220
AT1G25230
AT1G25260
AT1G25275
AT1G25277
AT1G25280
AT1G25290
AT1G25350
AT1G25360
AT1G25370
AT1G25375
AT1G25380
AT1G25390
AT1G25400
AT1G25420
AT1G25430
AT1G25440
AT1G25450
AT1G25460
AT1G25470
AT1G25490
AT1G25500
AT1G25510
AT1G25520
AT1G25530
AT1G25540
AT1G25550
AT1G25560
AT1G25570
AT1G25682
AT1G26090
AT1G26100
AT1G26110
AT1G26120
AT1G26140
AT1G26150
AT1G26160
AT1G26170
AT1G26180
AT1G26190
AT1G26210
AT1G26220
AT1G26225
AT1G26230
AT1G26250
AT1G26255
AT1G26260
AT1G26270
AT1G26290
AT1G26300
AT1G26340
AT1G26360
AT1G26370
AT1G26440
AT1G26460
AT1G26470
AT1G26480
AT1G26550
AT1G26560
AT1G26570
AT1G26580
AT1G26600
AT1G26630
AT1G26640
AT1G26660
AT1G26665
AT1G26670
AT1G26730
AT1G26740
AT1G26760
AT1G26770
AT1G26800
AT1G26830
AT1G26840
AT1G26850
AT1G26870
AT1G26880
AT1G26900
AT1G26910
AT1G26920
AT1G26945
AT1G26960
AT1G27000
AT1G27008
AT1G27020
AT1G27030
AT1G27050
AT1G27060
AT1G27070
AT1G27080
AT1G27090
AT1G27100
AT1G27130
AT1G27135
AT1G27160
AT1G27180
AT1G27190
AT1G27200
AT1G27210
AT1G27285
AT1G27290
AT1G27300
AT1G27310
AT1G27320
AT1G27330
AT1G27340
AT1G27350
AT1G27370
AT1G27380
AT1G27385
AT1G27390
AT1G27400
AT1G27410
AT1G27420
AT1G27430
AT1G27435
AT1G27450
AT1G27460
AT1G27470
AT1G27480
AT1G27490
AT1G27500
AT1G27510
AT1G27520
AT1G27530
AT1G27540
AT1G27595
AT1G27600
AT1G27630
AT1G27640
AT1G27650
AT1G27690
AT1G27695
AT1G27700
AT1G27720
AT1G27730
AT1G27750
AT1G27752
AT1G27760
AT1G27770
AT1G27840
AT1G27850
AT1G27890
AT1G27900
AT1G27910
AT1G27930
AT1G27950
AT1G27960
AT1G27970
AT1G27980
AT1G27990
AT1G28010
AT1G28040
AT1G28050
AT1G28060
AT1G28070
AT1G28090
AT1G28100
AT1G28110
AT1G28130
AT1G28140
AT1G28150
AT1G28190
AT1G28200
AT1G28240
AT1G28250
AT1G28260
AT1G28280
AT1G28290
AT1G28310
AT1G28320
AT1G28327
AT1G28330
AT1G28340
AT1G28350
AT1G28360
AT1G28370
AT1G28380
AT1G28390
AT1G28395
AT1G28400
AT1G28410
AT1G28420
AT1G28440
AT1G28490
AT1G28510
AT1G28520
AT1G28530
AT1G28540
AT1G28550
AT1G28570
AT1G28580
AT1G28600
AT1G28610
AT1G28660
AT1G28670
AT1G28680
AT1G28690
AT1G28760
AT1G28815
AT1G28960
AT1G29040
AT1G29041
AT1G29050
AT1G29060
AT1G29070
AT1G29120
AT1G29150
AT1G29160
AT1G29230
AT1G29250
AT1G29260
AT1G29280
AT1G29290
AT1G29300
AT1G29310
AT1G29320
AT1G29330
AT1G29340
AT1G29350
AT1G29355
AT1G29360
AT1G29390
AT1G29395
AT1G29400
AT1G29410
AT1G29418
AT1G29420
AT1G29430
AT1G29435
AT1G29440
AT1G29450
AT1G29460
AT1G29465
AT1G29470
AT1G29500
AT1G29510
AT1G29520
AT1G29530
AT1G29640
AT1G29660
AT1G29670
AT1G29680
AT1G29690
AT1G29700
AT1G29710
AT1G29760
AT1G29770
AT1G29790
AT1G29800
AT1G29810
AT1G29840
AT1G29850
AT1G29880
AT1G29890
AT1G29900
AT1G29910
AT1G29920
AT1G29930
AT1G29940
AT1G29950
AT1G29960
AT1G29965
AT1G29970
AT1G29980
AT1G29990
AT1G30000
AT1G30020
AT1G30090
AT1G30110
AT1G30120
AT1G30130
AT1G30200
AT1G30210
AT1G30230
AT1G30240
AT1G30260
AT1G30270
AT1G30280
AT1G30310
AT1G30320
AT1G30330
AT1G30360
AT1G30370
AT1G30380
AT1G30390
AT1G30400
AT1G30410
AT1G30440
AT1G30450
AT1G30455
AT1G30460
AT1G30470
AT1G30475
AT1G30480
AT1G30490
AT1G30500
AT1G30510
AT1G30530
AT1G30540
AT1G30570
AT1G30580
AT1G30590
AT1G30600
AT1G30620
AT1G30630
AT1G30690
AT1G30750
AT1G30755
AT1G30757
AT1G30800
AT1G30810
AT1G30814
AT1G30820
AT1G30835
AT1G30870
AT1G30880
AT1G30890
AT1G30910
AT1G30950
AT1G30960
AT1G30970
AT1G31000
AT1G31010
AT1G31070
AT1G31120
AT1G31130
AT1G31150
AT1G31160
AT1G31170
AT1G31175
AT1G31180
AT1G31200
AT1G31220
AT1G31230
AT1G31240
AT1G31243
AT1G31280
AT1G31290
AT1G31300
AT1G31320
AT1G31330
AT1G31335
AT1G31340
AT1G31350
AT1G31400
AT1G31410
AT1G31420
AT1G31430
AT1G31440
AT1G31460
AT1G31470
AT1G31490
AT1G31540
AT1G31550
AT1G31580
AT1G31600
AT1G31650
AT1G31660
AT1G31730
AT1G31760
AT1G31770
AT1G31780
AT1G31790
AT1G31800
AT1G31810
AT1G31812
AT1G31814
AT1G31817
AT1G31820
AT1G31830
AT1G31835
AT1G31840
AT1G31850
[truncated: 14,010 more rows]
