# Supplementary material for: Arabidopsis S2Lb links AtCOMPASS-like and SDG2 activity in H3K4me3 independently from histone H2B monoubiquitination
Source: Genome Biol. 2019 May 21;20:100. doi: 10.1186/s13059-019-1705-4 (PMC6528313; doi:10.1186/s13059-019-1705-4)
Supplement: Supplementary file 7 — Table S6. Comparative analysis of mRNA-seq dataset for s2lb-2 mutant with transcriptomic data from sdg2-3, atx1, and atxr7-1 mutants. (XLSX 168 kb) [file 13059_2019_1705_MOESM7_ESM.xlsx]

## Sheet: Table S6
		s2lb-2 vs WT Col-0	sdg2-1 vs WT Col-0	atxr7-1 vs WT Col-0	atx1 vs WT Col-0
Details of the experiments	Sample type	seedlings	seedlings	seedlings	adult
	Age	6 days	12 days	6 days	bolting
	Method	RNA-seq	ATH1	CATMA	ATH1
	Fold-change limit (Log2)	1	1	0.75	1.5
	Reference	This study	Guo et al, 2010	Berr et al, 2009	Alvarez-Venegas, 2006
Misregulated genes	Downregulated	391	4853	43	747
	Upregulated	270	5444	122	839
Commonly misregulated genes in s2lb-2	Downregulated in both		238/362*	4	32
	Upregulated in both		177/251*	3	49
Percentage of s2lb-2 misregulated genes	Downregulated in both		66	0.9	9.5
	Upregulated in both		70	0.7	8.8
Table S6. Comparitive analysis of mRNA-seq dataset for s2lb-2 mutant with transcriptomic data from sdg2-3, atx1 and atxr7-1 mutants.
Transcriptomic data were obtained from the indicated references.
*Only 362 out of 391 downregulated genes, and only 251 out of 270 upregulated genes, respectively, are present in the ATH1 sdg2-1 transcriptomic dataset.
