# Supplementary material for: Arabidopsis S2Lb links AtCOMPASS-like and SDG2 activity in H3K4me3 independently from histone H2B monoubiquitination
Source: Genome Biol. 2019 May 21;20:100. doi: 10.1186/s13059-019-1705-4 (PMC6528313; doi:10.1186/s13059-019-1705-4)
Supplement: Supplementary file 9 — Table S8. Gene lists summarizing ChIP-seq analysis of MYC-SDG2 occupancy in WT seedlings. (XLSX 61 kb) [file 13059_2019_1705_MOESM9_ESM.xlsx]

## Sheet: Legends
Table S8. Gene lists summarizing ChIP-seq analysis of MYC-SDG2 ocupancy in WT seedlings
Gene IDs correspond to all detected MYC-SDG2 overlapping genes upon MACS2 analysis.

## Sheet: MYC-SDG2_target_genes_in_WT
myc-SDG2 target genes in WT N=4,255
AT1G01040
AT1G01080
AT1G01090
AT1G01120
AT1G01170
AT1G01180
AT1G01220
AT1G01240
AT1G01260
AT1G01300
AT1G01320
AT1G01430
AT1G01490
AT1G01500
AT1G01540
AT1G01550
AT1G01610
AT1G01620
AT1G01650
AT1G01720
AT1G01960
AT1G02110
AT1G02340
AT1G02350
AT1G02500
AT1G02560
AT1G02610
AT1G02640
AT1G02660
AT1G02780
AT1G02816
AT1G02860
AT1G03040
AT1G03080
AT1G03090
AT1G03100
AT1G03120
AT1G03130
AT1G03140
AT1G03220
AT1G03410
AT1G03420
AT1G03440
AT1G03475
AT1G03520
AT1G03590
AT1G03600
AT1G03610
AT1G03680
AT1G03730
AT1G03740
AT1G03800
AT1G03850
AT1G03870
AT1G03970
AT1G04000
AT1G04120
AT1G04170
AT1G04210
AT1G04230
AT1G04240
AT1G04280
AT1G04300
AT1G04310
AT1G04400
AT1G04410
AT1G04430
AT1G04440
AT1G04780
AT1G04820
AT1G05010
AT1G05020
AT1G05136
AT1G05140
AT1G05150
AT1G05190
AT1G05200
AT1G05380
AT1G05470
AT1G05560
AT1G05805
AT1G05835
AT1G05850
AT1G05870
AT1G05890
AT1G06040
AT1G06045
AT1G06070
AT1G06080
AT1G06150
AT1G06230
AT1G06400
AT1G06410
AT1G06530
AT1G06540
AT1G06570
AT1G06680
AT1G06690
AT1G06700
AT1G06760
AT1G06840
AT1G06850
AT1G06870
AT1G06950
AT1G07010
AT1G07040
AT1G07090
AT1G07110
AT1G07140
AT1G07280
AT1G07320
AT1G07420
AT1G07530
AT1G07570
AT1G07630
AT1G07650
AT1G07660
AT1G07720
AT1G07770
AT1G07790
AT1G07820
AT1G07890
AT1G07920
AT1G07930
AT1G07940
AT1G07990
AT1G08010
AT1G08200
AT1G08360
AT1G08380
AT1G08510
AT1G08520
AT1G08540
AT1G08550
AT1G08570
AT1G08630
AT1G08700
AT1G08760
AT1G08830
AT1G08880
AT1G08930
AT1G08960
AT1G08980
AT1G09020
AT1G09070
AT1G09160
AT1G09195
AT1G09200
AT1G09210
AT1G09250
AT1G09310
AT1G09340
AT1G09430
AT1G09460
AT1G09570
AT1G09575
AT1G09640
AT1G09750
AT1G09770
AT1G09920
AT1G09970
AT1G10020
AT1G10060
AT1G10070
AT1G10090
AT1G10140
AT1G10150
AT1G10155
AT1G10170
AT1G10200
AT1G10350
AT1G10430
AT1G10500
AT1G10590
AT1G10740
AT1G10820
AT1G10940
AT1G10950
AT1G10960
AT1G11260
AT1G11310
AT1G11380
AT1G11430
AT1G11440
AT1G11650
AT1G11820
AT1G11860
AT1G11910
AT1G12020
AT1G12080
AT1G12090
AT1G12110
AT1G12120
AT1G12230
AT1G12240
AT1G12250
AT1G12330
AT1G12440
AT1G12500
AT1G12520
AT1G12680
AT1G12760
AT1G12780
AT1G12820
AT1G12860
AT1G12900
AT1G12970
AT1G12990
AT1G13110
AT1G13190
AT1G13195
AT1G13210
AT1G13245
AT1G13250
AT1G13260
AT1G13360
AT1G13390
AT1G13440
AT1G13540
AT1G13650
AT1G13670
AT1G13700
AT1G13880
AT1G13900
AT1G13930
AT1G13940
AT1G14200
AT1G14270
AT1G14280
AT1G14320
AT1G14330
AT1G14345
AT1G14400
AT1G14510
AT1G14520
AT1G14650
AT1G14685
AT1G14690
AT1G14720
AT1G14740
AT1G14890
AT1G14900
AT1G14920
AT1G15030
AT1G15040
AT1G15100
AT1G15260
AT1G15270
AT1G15340
AT1G15380
AT1G15430
AT1G15500
AT1G15530
AT1G15670
AT1G15690
AT1G15700
AT1G15740
AT1G15750
AT1G15800
AT1G15810
AT1G15820
AT1G15860
AT1G15920
AT1G16170
AT1G16180
AT1G16320
AT1G16470
AT1G16510
AT1G16620
AT1G16840
AT1G16860
AT1G16880
AT1G17110
AT1G17200
AT1G17210
AT1G17220
AT1G17230
AT1G17290
AT1G17345
AT1G17440
AT1G17620
AT1G17780
AT1G17790
AT1G17840
AT1G17880
AT1G17970
AT1G17990
AT1G18000
AT1G18010
AT1G18020
AT1G18070
AT1G18210
AT1G18240
AT1G18270
AT1G18300
AT1G18330
AT1G18400
AT1G18460
AT1G18470
AT1G18500
AT1G18570
AT1G18580
AT1G18620
AT1G18650
AT1G18740
AT1G18810
AT1G18950
AT1G19000
AT1G19180
AT1G19220
AT1G19350
AT1G19380
AT1G19400
AT1G19540
AT1G19720
AT1G19740
AT1G19770
AT1G19835
AT1G19860
AT1G19870
AT1G19880
AT1G19920
AT1G20010
AT1G20020
AT1G20090
AT1G20100
AT1G20110
AT1G20330
AT1G20340
AT1G20440
AT1G20450
AT1G20470
AT1G20620
AT1G20630
AT1G20650
AT1G20693
AT1G20696
AT1G20840
AT1G20970
AT1G21000
AT1G21010
AT1G21050
AT1G21060
AT1G21130
AT1G21245
AT1G21400
AT1G21450
AT1G21500
AT1G21590
AT1G21600
AT1G21610
AT1G21660
AT1G21670
AT1G21680
AT1G21730
AT1G21770
AT1G21780
AT1G21830
AT1G21910
AT1G21920
AT1G21980
AT1G22020
AT1G22190
AT1G22330
AT1G22360
AT1G22400
AT1G22450
AT1G22490
AT1G22530
AT1G22570
AT1G22610
AT1G22620
AT1G22640
AT1G22690
AT1G22700
AT1G22710
AT1G22740
AT1G22882
AT1G22885
AT1G22890
AT1G22910
AT1G22930
AT1G23030
AT1G23050
AT1G23080
AT1G23260
AT1G23290
AT1G23300
AT1G23310
AT1G23390
AT1G23480
AT1G23490
AT1G23710
AT1G23870
AT1G24160
AT1G24170
AT1G24190
AT1G24267
AT1G24300
AT1G24350
AT1G24360
AT1G24440
AT1G24510
AT1G24530
AT1G24706
AT1G24822
AT1G24880
AT1G25083
AT1G25097
AT1G25155
AT1G25275
AT1G25280
AT1G25400
AT1G25425
AT1G25440
AT1G25450
AT1G25470
AT1G25490
AT1G25550
AT1G25560
AT1G25570
AT1G25886
AT1G26110
AT1G26210
AT1G26270
AT1G26580
AT1G26600
AT1G26630
AT1G26800
AT1G26830
AT1G26850
AT1G26880
AT1G26920
AT1G26945
AT1G27090
AT1G27100
AT1G27180
AT1G27190
AT1G27200
AT1G27210
AT1G27290
AT1G27300
AT1G27320
AT1G27430
AT1G27540
AT1G27565
AT1G27640
AT1G27650
AT1G27690
AT1G27730
AT1G27760
AT1G27770
AT1G27780
AT1G27930
AT1G27950
AT1G27970
AT1G28240
AT1G28260
AT1G28265
AT1G28280
AT1G28310
AT1G28330
AT1G28380
AT1G28440
AT1G28520
AT1G28670
AT1G29070
AT1G29340
AT1G29350
AT1G29370
AT1G29395
AT1G29400
AT1G29418
AT1G29420
AT1G29430
AT1G29435
AT1G29440
AT1G29450
AT1G29460
AT1G29465
AT1G29470
AT1G29500
AT1G29510
AT1G29660
AT1G29670
AT1G29900
AT1G29910
AT1G29920
AT1G29930
AT1G29940
AT1G30090
AT1G30130
AT1G30200
AT1G30210
AT1G30230
AT1G30330
AT1G30360
AT1G30380
AT1G30390
AT1G30440
AT1G30470
AT1G30490
AT1G30570
AT1G30590
AT1G30820
AT1G30835
AT1G31130
AT1G31240
AT1G31243
AT1G31300
AT1G31330
AT1G31410
AT1G31420
AT1G31540
AT1G31812
AT1G31835
AT1G31910
AT1G31920
AT1G31930
AT1G31940
AT1G32050
AT1G32060
AT1G32090
AT1G32150
AT1G32170
AT1G32190
AT1G32200
AT1G32230
AT1G32360
AT1G32400
AT1G32460
AT1G32470
AT1G32500
AT1G32590
AT1G32630
AT1G32640
AT1G32690
AT1G32700
AT1G32790
AT1G32830
AT1G32920
AT1G32928
AT1G32930
AT1G32990
AT1G33050
AT1G33055
AT1G33230
AT1G33240
AT1G33360
AT1G33470
AT1G33590
AT1G33600
AT1G33610
AT1G33780
AT1G33790
AT1G33990
AT1G34000
AT1G34010
AT1G34190
AT1G34300
AT1G34320
AT1G34370
AT1G34430
AT1G34470
AT1G34620
AT1G34700
AT1G34730
AT1G34760
AT1G34967
AT1G35110
AT1G35140
AT1G35350
AT1G35510
AT1G35515
AT1G35516
AT1G35580
AT1G35612
AT1G35670
AT1G35680
AT1G36060
AT1G36160
AT1G36305
AT1G36540
AT1G36670
AT1G36720
AT1G36730
AT1G36940
AT1G36990
AT1G37130
AT1G37471
AT1G38158
AT1G38360
AT1G38440
AT1G38790
AT1G39060
AT1G39910
AT1G40105
AT1G40117
AT1G41600
AT1G41630
AT1G41650
AT1G42320
AT1G42365
AT1G42375
AT1G42410
AT1G42430
AT1G42550
AT1G42960
AT1G42990
AT1G43170
AT1G43190
AT1G43210
AT1G43670
AT1G43850
AT1G43890
AT1G44350
AT1G44446
AT1G44575
AT1G44760
AT1G45163
AT1G45165
AT1G45230
AT1G45688
AT1G46120
AT1G47128
AT1G47520
AT1G47530
AT1G47740
AT1G47860
AT1G47970
AT1G48090
AT1G48110
AT1G48300
AT1G48320
AT1G48350
AT1G48410
AT1G48480
AT1G48540
AT1G48620
AT1G48920
AT1G49032
AT1G49130
AT1G49200
AT1G49205
AT1G49240
AT1G49500
AT1G49510
AT1G49580
AT1G49650
AT1G49660
AT1G49710
AT1G49730
AT1G49750
AT1G49760
AT1G49780
AT1G49850
AT1G49890
AT1G49975
AT1G50010
AT1G50040
AT1G50200
AT1G50250
AT1G50370
AT1G50460
AT1G50570
AT1G50600
AT1G50640
AT1G50732
AT1G50850
AT1G50900
AT1G50920
AT1G51060
AT1G51200
AT1G51350
AT1G51390
AT1G51400
AT1G51402
AT1G51500
AT1G51570
AT1G51690
AT1G51700
AT1G51740
AT1G51940
AT1G51950
AT1G52010
AT1G52140
AT1G52150
AT1G52190
AT1G52220
AT1G52230
AT1G52240
AT1G52245
AT1G52342
AT1G52720
AT1G52740
AT1G52905
AT1G53170
AT1G53210
AT1G53230
AT1G53240
AT1G53300
AT1G53320
AT1G53400
AT1G53430
AT1G53440
AT1G53500
AT1G53510
AT1G53570
AT1G53580
AT1G53730
AT1G53750
AT1G53840
AT1G53870
AT1G53890
AT1G54010
AT1G54080
AT1G54100
AT1G54130
AT1G54200
AT1G54270
AT1G54320
AT1G54410
AT1G54490
AT1G54500
AT1G54580
AT1G54630
AT1G54690
AT1G54710
AT1G54740
AT1G54780
AT1G54820
AT1G55110
AT1G55190
AT1G55270
AT1G55300
AT1G55325
AT1G55330
AT1G55335
AT1G55370
AT1G55450
AT1G55490
AT1G55670
AT1G55673
AT1G55680
AT1G55810
AT1G55840
AT1G55860
AT1G55920
AT1G55960
AT1G56045
AT1G56070
AT1G56150
AT1G56200
AT1G56220
AT1G56225
AT1G56280
AT1G56330
AT1G56340
AT1G56560
AT1G56570
AT1G56580
AT1G56675
AT1G57660
AT1G57680
AT1G57720
AT1G57990
AT1G58080
AT1G58100
AT1G58180
AT1G58200
AT1G58250
AT1G58270
AT1G58290
AT1G58360
AT1G58807
AT1G58848
AT1G58936
AT1G59124
AT1G59218
AT1G59359
AT1G59590
AT1G59710
AT1G59870
AT1G59890
AT1G60000
AT1G60010
AT1G60140
AT1G60160
AT1G60550
AT1G60800
AT1G60870
AT1G60940
AT1G60950
AT1G60960
AT1G61040
AT1G61100
AT1G61140
AT1G61250
AT1G61350
AT1G61520
AT1G61580
AT1G61660
AT1G61667
AT1G61730
AT1G61740
AT1G61795
AT1G61900
AT1G62030
AT1G62180
AT1G62300
AT1G62380
AT1G62400
AT1G62422
AT1G62480
AT1G62490
AT1G62510
AT1G62515
AT1G62640
AT1G62750
AT1G63090
AT1G63130
AT1G63360
AT1G63430
AT1G63500
AT1G63680
AT1G63690
AT1G63700
AT1G63800
AT1G63840
AT1G63860
AT1G63880
AT1G63900
AT1G64140
AT1G64190
AT1G64230
AT1G64355
AT1G64390
AT1G64500
AT1G64510
AT1G64630
AT1G64640
AT1G64660
AT1G64720
AT1G64860
AT1G64950
AT1G65230
AT1G65295
AT1G65320
AT1G65440
AT1G65590
AT1G65720
AT1G65840
AT1G65845
AT1G65930
AT1G66150
AT1G66160
AT1G66180
AT1G66200
AT1G66240
AT1G66260
AT1G66400
AT1G66410
AT1G66500
AT1G66740
AT1G66760
AT1G66890
AT1G66900
AT1G66940
AT1G67050
AT1G67090
AT1G67190
AT1G67230
AT1G67265
AT1G67310
AT1G67340
AT1G67430
AT1G67480
AT1G67580
AT1G67590
AT1G67700
AT1G67730
AT1G67740
AT1G67840
AT1G67870
AT1G67880
AT1G67900
AT1G68010
AT1G68020
AT1G68060
AT1G68130
AT1G68140
AT1G68190
AT1G68330
AT1G68370
AT1G68400
AT1G68410
AT1G68440
AT1G68490
AT1G68520
AT1G68530
AT1G68550
AT1G68560
AT1G68580
AT1G68585
AT1G68590
AT1G68670
AT1G68840
AT1G69040
AT1G69160
AT1G69270
AT1G69420
AT1G69490
AT1G69530
AT1G69550
AT1G69570
AT1G69620
AT1G69640
AT1G69690
AT1G69740
AT1G69760
AT1G69780
AT1G69800
AT1G69830
AT1G69840
AT1G69850
AT1G69890
AT1G69910
AT1G70000
AT1G70070
AT1G70090
AT1G70100
AT1G70160
AT1G70210
AT1G70230
AT1G70280
AT1G70290
AT1G70300
AT1G70320
AT1G70370
AT1G70410
AT1G70490
AT1G70600
AT1G70650
AT1G70660
AT1G70700
AT1G70780
AT1G70895
AT1G70940
AT1G71010
AT1G71020
AT1G71030
AT1G71070
AT1G71500
AT1G71695
AT1G71950
AT1G71970
AT1G71980
AT1G72010
AT1G72150
AT1G72180
AT1G72300
AT1G72310
AT1G72430
AT1G72450
AT1G72510
AT1G72600
AT1G72610
AT1G72630
AT1G72645
AT1G72710
AT1G72750
AT1G72755
AT1G72770
AT1G72820
AT1G72880
AT1G72970
AT1G73110
AT1G73230
AT1G73430
AT1G73480
AT1G73490
AT1G73500
AT1G73540
AT1G73660
AT1G73710
AT1G73830
AT1G73885
AT1G73920
AT1G74160
AT1G74380
AT1G74450
AT1G74470
AT1G74480
AT1G74670
AT1G74675
AT1G74730
AT1G74790
AT1G74840
AT1G74850
AT1G74910
AT1G74940
AT1G74960
AT1G74970
AT1G75020
AT1G75140
AT1G75180
AT1G75190
AT1G75220
AT1G75240
AT1G75380
AT1G75410
AT1G75460
AT1G75490
AT1G75500
AT1G75540
AT1G75730
AT1G75750
AT1G75760
AT1G75800
AT1G75820
AT1G75840
AT1G75860
AT1G75945
AT1G75950
AT1G76010
AT1G76030
AT1G76080
AT1G76090
AT1G76100
AT1G76110
AT1G76160
AT1G76180
AT1G76410
AT1G76490
AT1G76520
AT1G76600
AT1G76660
AT1G76810
AT1G76880
AT1G76890
AT1G76900
AT1G76990
AT1G77180
AT1G77210
AT1G77300
AT1G77640
AT1G77680
AT1G77740
AT1G77760
AT1G77800
AT1G78030
AT1G78040
AT1G78080
AT1G78100
AT1G78170
AT1G78230
AT1G78240
AT1G78260
AT1G78300
AT1G78420
AT1G78460
AT1G78600
AT1G78630
AT1G78700
AT1G78820
AT1G78830
AT1G78890
AT1G78900
AT1G79000
AT1G79040
AT1G79050
AT1G79090
AT1G79160
AT1G79360
AT1G79520
AT1G79600
AT1G79630
AT1G79660
AT1G79700
AT1G79720
AT1G79850
AT1G79930
AT1G79970
AT1G80020
AT1G80040
AT1G80080
AT1G80180
AT1G80310
AT1G80315
AT1G80380
AT1G80410
AT1G80440
AT1G80450
AT1G80460
AT1G80510
AT1G80640
AT1G80650
AT1G80840
AT1G80910
AT1G80920
AT1G80940
AT1G80950
AT2G01026
AT2G01028
AT2G01029
AT2G01034
AT2G01035
AT2G01037
AT2G01090
AT2G01100
AT2G01150
AT2G01180
AT2G01190
AT2G01260
AT2G01290
AT2G01340
AT2G01410
AT2G01420
AT2G01450
AT2G01480
AT2G01570
AT2G01670
AT2G01680
AT2G01820
AT2G01850
AT2G01860
AT2G01870
AT2G01910
AT2G01930
AT2G01970
AT2G02060
AT2G02070
AT2G02080
AT2G02100
AT2G02160
AT2G02220
AT2G02450
AT2G02455
AT2G02710
AT2G02760
AT2G02870
AT2G02950
AT2G03080
AT2G03140
AT2G03150
AT2G03310
AT2G03340
AT2G03350
AT2G03410
AT2G03420
AT2G03440
AT2G03470
AT2G03550
AT2G03640
AT2G03680
AT2G03730
AT2G03750
AT2G03760
AT2G03890
AT2G04230
AT2G04240
AT2G04270
AT2G04378
AT2G04380
AT2G04520
AT2G04550
AT2G04690
AT2G04842
AT2G04950
AT2G04970
AT2G05060
AT2G05070
AT2G05100
AT2G05185
AT2G05310
AT2G05380
AT2G05520
AT2G05540
AT2G05564
AT2G05620
AT2G05710
AT2G05790
AT2G05920
AT2G05990
AT2G06440
AT2G06470
AT2G06510
AT2G06520
AT2G06530
AT2G06850
AT2G06925
AT2G07050
AT2G07180
AT2G07789
AT2G09930
AT2G09990
AT2G10280
AT2G10410
AT2G10770
AT2G10780
AT2G10790
AT2G10940
AT2G11700
AT2G12205
AT2G12210
AT2G12461
AT2G12810
AT2G12830
AT2G12840
AT2G13160
AT2G13360
AT2G13370
AT2G13390
AT2G13560
AT2G13660
AT2G13975
AT2G14080
AT2G14140
AT2G14170
AT2G14460
AT2G14720
AT2G14774
AT2G14850
AT2G14890
AT2G14900
AT2G14910
AT2G15050
AT2G15080
AT2G15090
AT2G15140
AT2G15200
AT2G15530
AT2G15580
AT2G15620
AT2G15695
AT2G15880
AT2G15890
AT2G15910
AT2G15960
AT2G15970
AT2G16070
AT2G16280
AT2G16400
AT2G16500
AT2G16600
AT2G16640
AT2G17230
AT2G17450
AT2G17550
AT2G17780
AT2G17787
AT2G17870
AT2G17880
AT2G17972
AT2G17975
AT2G18020
AT2G18090
AT2G18110
AT2G18160
AT2G18270
AT2G18280
AT2G18300
AT2G18560
AT2G18650
AT2G18670
AT2G18700
AT2G18750
AT2G18790
AT2G18915
AT2G18940
AT2G18960
AT2G19270
AT2G19310
AT2G19570
AT2G19600
AT2G19800
AT2G19810
AT2G19830
AT2G20050
AT2G20130
AT2G20180
AT2G20190
AT2G20230
AT2G20260
AT2G20280
AT2G20300
AT2G20420
AT2G20500
AT2G20570
AT2G20670
AT2G20680
AT2G20830
AT2G20835
AT2G20890
AT2G20960
AT2G20990
AT2G21060
AT2G21080
AT2G21120
AT2G21140
AT2G21160
AT2G21170
AT2G21185
AT2G21200
AT2G21210
AT2G21380
AT2G21390
AT2G21470
AT2G21520
AT2G21530
AT2G21595
AT2G21600
AT2G21660
AT2G22010
AT2G22080
AT2G22125
AT2G22170
AT2G22300
AT2G22430
AT2G22540
AT2G22690
AT2G22720
AT2G22800
AT2G22840
AT2G22890
AT2G22980
AT2G22990
AT2G23070
AT2G23090
AT2G23100
AT2G23118
AT2G23120
AT2G23130
AT2G23140
AT2G23170
AT2G23290
AT2G23320
AT2G23350
AT2G23430
AT2G23460
AT2G23480
AT2G23600
AT2G23670
AT2G23710
AT2G23760
AT2G23770
AT2G23790
AT2G23810
AT2G24050
AT2G24090
AT2G24180
AT2G24240
AT2G24270
AT2G24280
AT2G24360
AT2G24550
AT2G24570
AT2G24790
AT2G25070
AT2G25080
AT2G25180
AT2G25200
AT2G25210
AT2G25250
AT2G25430
AT2G25450
AT2G25490
AT2G25670
AT2G25735
AT2G25790
AT2G25800
AT2G25900
AT2G25970
AT2G26080
AT2G26110
AT2G26190
AT2G26250
AT2G26280
AT2G26440
AT2G26500
AT2G26570
AT2G26600
AT2G26640
AT2G26660
AT2G26670
AT2G26680
AT2G26695
AT2G26710
AT2G26730
AT2G26740
AT2G26900
AT2G26975
AT2G26980
AT2G27030
AT2G27050
AT2G27060
AT2G27080
AT2G27090
AT2G27260
AT2G27350
AT2G27385
AT2G27500
AT2G27530
AT2G27580
AT2G27600
AT2G27710
AT2G27720
AT2G27770
AT2G27820
AT2G27830
AT2G27860
AT2G27950
AT2G27980
AT2G28120
AT2G28150
AT2G28200
AT2G28290
AT2G28305
AT2G28330
AT2G28350
AT2G28380
AT2G28400
AT2G28470
AT2G28540
AT2G28550
AT2G28605
AT2G28630
AT2G28720
AT2G28740
AT2G28800
AT2G28840
AT2G28870
AT2G28890
AT2G28930
AT2G28950
AT2G29080
AT2G29190
AT2G29210
AT2G29290
AT2G29360
AT2G29450
AT2G29510
AT2G29550
AT2G29650
AT2G29670
AT2G30010
AT2G30020
AT2G30040
AT2G30200
AT2G30230
AT2G30250
AT2G30440
AT2G30470
AT2G30500
AT2G30520
AT2G30570
AT2G30590
AT2G30600
AT2G30615
AT2G30620
AT2G30870
AT2G30930
AT2G30970
AT2G30980
AT2G30990
AT2G31010
AT2G31070
AT2G31090
AT2G31100
AT2G31280
AT2G31360
AT2G31370
AT2G31380
AT2G31390
AT2G31400
AT2G31510
AT2G31570
AT2G31680
AT2G31810
AT2G31820
AT2G31880
AT2G32010
AT2G32090
AT2G32100
AT2G32150
AT2G32450
AT2G32480
AT2G32560
AT2G32690
AT2G32700
AT2G32710
AT2G32850
AT2G32880
AT2G32910
AT2G32970
AT2G33040
AT2G33060
AT2G33120
AT2G33150
AT2G33310
AT2G33390
AT2G33540
AT2G33700
AT2G33800
AT2G33810
AT2G33830
AT2G33855
AT2G34250
AT2G34410
AT2G34420
AT2G34430
AT2G34510
AT2G34590
AT2G34620
AT2G34710
AT2G34770
AT2G35155
AT2G35170
AT2G35230
AT2G35260
AT2G35410
AT2G35470
AT2G35490
AT2G35510
AT2G35620
AT2G35680
AT2G35710
AT2G35750
AT2G35780
AT2G35795
AT2G35800
AT2G35880
AT2G35940
AT2G36000
AT2G36026
AT2G36030
AT2G36050
AT2G36080
AT2G36220
AT2G36320
AT2G36400
AT2G36410
AT2G36460
AT2G36530
AT2G36630
AT2G36670
AT2G36720
AT2G36830
AT2G36880
AT2G36950
AT2G36990
AT2G37030
AT2G37035
AT2G37110
AT2G37170
AT2G37220
AT2G37250
AT2G37270
AT2G37410
AT2G37470
AT2G37480
AT2G37520
AT2G37570
AT2G37640
AT2G37678
AT2G37940
AT2G38040
AT2G38120
AT2G38140
AT2G38170
AT2G38230
AT2G38310
AT2G38360
AT2G38400
AT2G38470
AT2G38540
AT2G38820
AT2G39010
AT2G39360
AT2G39400
AT2G39450
AT2G39460
AT2G39570
AT2G39660
AT2G39705
AT2G39720
AT2G39730
AT2G39770
AT2G39870
AT2G39940
AT2G39950
AT2G39980
AT2G39990
AT2G40000
AT2G40020
AT2G40060
AT2G40140
AT2G40270
AT2G40300
AT2G40380
AT2G40475
AT2G40490
AT2G40540
AT2G40610
AT2G40940
AT2G41010
AT2G41100
AT2G41105
AT2G41110
AT2G41140
AT2G41170
AT2G41410
AT2G41420
AT2G41430
AT2G41560
AT2G41630
AT2G41640
AT2G41680
AT2G41740
AT2G41870
AT2G41900
AT2G41940
AT2G41950
AT2G42030
AT2G42040
AT2G42190
AT2G42280
AT2G42300
AT2G42380
AT2G42500
AT2G42580
AT2G42590
AT2G42600
AT2G42620
AT2G42750
AT2G42840
AT2G42870
AT2G42880
AT2G42900
AT2G43010
AT2G43020
AT2G43030
AT2G43060
AT2G43160
AT2G43290
AT2G43330
AT2G43340
AT2G43350
AT2G43360
AT2G43400
AT2G43410
AT2G43530
AT2G43680
AT2G43710
AT2G43790
AT2G43820
AT2G43910
AT2G43945
AT2G43950
AT2G43970
AT2G44060
AT2G44080
AT2G44100
AT2G44130
AT2G44140
AT2G44310
AT2G44350
AT2G44490
AT2G44500
AT2G44620
AT2G44670
AT2G44680
AT2G44730
AT2G44735
AT2G44790
AT2G44870
AT2G44900
AT2G44910
AT2G44920
AT2G45050
AT2G45160
AT2G45170
AT2G45180
AT2G45190
AT2G45210
AT2G45340
AT2G45450
AT2G45470
AT2G45590
AT2G45600
AT2G45660
AT2G45670
AT2G45740
AT2G45810
AT2G45820
AT2G45850
AT2G45960
AT2G45970
AT2G45980
AT2G46020
AT2G46030
AT2G46220
AT2G46225
AT2G46270
AT2G46310
AT2G46320
AT2G46330
AT2G46340
AT2G46370
AT2G46490
AT2G46510
AT2G46520
AT2G46550
AT2G46600
AT2G46610
AT2G46690
AT2G46710
AT2G46720
AT2G46780
AT2G46800
AT2G46810
AT2G46820
AT2G46870
AT2G47020
AT2G47060
AT2G47070
AT2G47160
AT2G47170
AT2G47240
AT2G47350
AT2G47400
AT2G47440
AT2G47450
AT2G47490
AT2G47560
AT2G47590
AT2G47700
AT2G47730
AT2G47930
AT2G47935
AT2G47940
AT2G48020
AT2G48030
AT3G01040
AT3G01090
AT3G01280
AT3G01290
AT3G01310
AT3G01311
AT3G01390
AT3G01470
AT3G01475
AT3G01480
AT3G01490
AT3G01500
AT3G01540
AT3G01660
AT3G01690
AT3G02040
AT3G02090
AT3G02110
AT3G02130
AT3G02140
AT3G02150
AT3G02170
AT3G02180
AT3G02230
AT3G02250
AT3G02255
AT3G02260
AT3G02360
AT3G02370
AT3G02380
AT3G02390
AT3G02450
AT3G02470
AT3G02550
AT3G02560
AT3G02630
AT3G02640
AT3G02730
AT3G02750
AT3G02780
AT3G02880
AT3G02910
AT3G03150
AT3G03550
AT3G03680
AT3G03820
AT3G03830
AT3G03840
AT3G03850
AT3G03870
AT3G03940
AT3G03990
AT3G04000
AT3G04070
AT3G04090
AT3G04120
AT3G04290
AT3G04400
AT3G04470
AT3G04550
AT3G04670
AT3G04730
AT3G04760
AT3G04790
AT3G04810
AT3G04910
AT3G04920
AT3G04930
AT3G04940
AT3G05020
AT3G05090
AT3G05100
AT3G05120
AT3G05160
AT3G05165
AT3G05200
AT3G05220
AT3G05490
AT3G05500
AT3G05530
AT3G05545
AT3G05560
AT3G05590
AT3G05840
AT3G05880
AT3G05900
AT3G05910
AT3G05970
AT3G06070
AT3G06080
AT3G06085
AT3G06130
AT3G06150
AT3G06190
AT3G06200
AT3G06270
AT3G06380
AT3G06470
AT3G06483
AT3G06500
AT3G06540
AT3G06590
AT3G06650
AT3G06670
AT3G06700
AT3G06740
AT3G06750
AT3G06760
AT3G06770
AT3G06780
AT3G06840
AT3G06850
AT3G06868
AT3G06870
AT3G07010
AT3G07210
AT3G07230
AT3G07310
AT3G07330
AT3G07350
AT3G07360
AT3G07390
AT3G07430
AT3G07460
AT3G07470
AT3G07565
AT3G07660
AT3G07780
AT3G07790
AT3G07810
AT3G07870
AT3G08010
AT3G08030
AT3G08510
AT3G08520
AT3G08530
AT3G08550
AT3G08580
AT3G08600
AT3G08650
AT3G08760
AT3G08780
AT3G08820
AT3G08850
AT3G08940
AT3G08943
AT3G09000
AT3G09100
AT3G09162
AT3G09200
AT3G09260
AT3G09300
AT3G09370
AT3G09390
AT3G09580
AT3G09630
AT3G09770
AT3G09780
AT3G09840
AT3G09860
AT3G09980
AT3G10020
AT3G10060
AT3G10120
AT3G10130
AT3G10230
AT3G10260
AT3G10300
AT3G10360
AT3G10370
AT3G10380
AT3G10405
AT3G10525
AT3G10527
AT3G10650
AT3G10720
AT3G10740
AT3G10760
AT3G10770
AT3G10970
AT3G10985
AT3G11110
AT3G11130
AT3G11170
AT3G11200
AT3G11410
AT3G11440
AT3G11490
AT3G11560
AT3G11600
AT3G11620
AT3G11630
AT3G11650
AT3G11690
AT3G11700
AT3G11760
AT3G11780
AT3G11810
AT3G11820
AT3G11910
AT3G11930
AT3G11940
AT3G11970
AT3G12020
AT3G12120
AT3G12130
AT3G12140
AT3G12150
AT3G12320
AT3G12400
AT3G12490
AT3G12560
AT3G12610
AT3G12630
AT3G12710
AT3G12740
AT3G12780
AT3G12830
AT3G12920
AT3G13040
AT3G13060
AT3G13062
AT3G13110
AT3G13200
AT3G13300
AT3G13310
AT3G13445
AT3G13450
AT3G13460
AT3G13520
AT3G13530
AT3G13570
AT3G13690
AT3G13720
AT3G13750
AT3G13772
AT3G13920
AT3G13980
AT3G14020
AT3G14050
AT3G14067
AT3G14090
AT3G14100
AT3G14205
AT3G14210
AT3G14230
AT3G14240
AT3G14310
AT3G14350
AT3G14400
AT3G14415
AT3G14440
AT3G14560
AT3G14720
AT3G14770
AT3G14790
[truncated: 2,256 more rows]
